# Supplementary material for: Focus of attention in musical learning and music performance: a systematic review and discussion of focus instructions and outcome measures
Source: Front Psychol. 2024 Apr 8;15:1290596. doi: 10.3389/fpsyg.2024.1290596 (PMC11033434; doi:10.3389/fpsyg.2024.1290596)
Supplement: Supplementary file 1 [file Data_Sheet_1.xlsx]

## Sheet: Tab.I_IdenRec
	REVIEW PROTOCOL
	Title of the manuscript:		Focus of attention in musical learning and music performance: a systematic review and discussion of focus instructions and outcome measures
	Authors:		Jesper Hohagen [JH], Anna Immerz [AI]
	Tab.I_IDENTIFICATION of records (n = 387)
	Record Number, Source/database & Record title (with duplicates) ------ search date: 2023-03-30
	No.	Source/Database	Record title
	1	PubMed	Effects of Improvisational Music Therapy vs Enhanced Standard Care on Symptom Severity Among Children With Autism Spectrum Disorder: The TIME-A Randomized Clinical Trial
	2	PubMed	Focus of Attention in Voice Training
	3	PubMed	Interactive effect of listening to music and mid- and post-exercise affective change on exercise intention
	4	PubMed	Contemplative Practices and Hypnosis: Emerging Perspectives and Future Directions
	5	PubMed	Effects of Attentional Focus on Motor Performance and Physiology in a Slow-Motion Violin Bow-Control Task: Evidence for the Constrained Action Hypothesis in Bowed String Technique
	6	PubMed	Possible Event-Related Potential Correlates of Voluntary Attention and Reflexive Attention in the Emei Music Frog
	7	PubMed	The challenge of being slow: Effects of tempo, laterality, and experience on dance movement consistency
	8	PubMed	Spontaneous mental replay of music improves memory for musical sequence knowledge
	9	PubMed	Kuwaiti Teachers' Perceptions of Voice Handicap
	10	PubMed	Effect of Music Tempo on Attentional Focus and Perceived Exertion during Self-selected Paced Walking
	11	PubMed	Going beyond ourselves: the role of self-transcendent experiences in wisdom
	12	PubMed	The neural underpinnings of music listening under different attention conditions
	13	PubMed	Unpacking the black box of voice therapy: A clinical application and revision of the Motor Learning Classification Framework (MLCF)
	14	PubMed	Effects of music and video on perceived exertion during high-intensity exercise
	15	PubMed	Cortical tracking of multiple streams outside the focus of attention in naturalistic auditory scenes
	16	PubMed	Paying attention to my voice or yours: An ERP study with words
	17	PubMed	Holy hatred
	18	PubMed	Preferred music listening is associated with perceptual learning enhancement at the expense of self-focused attention
	19	PubMed	Eye movements, attention, and expert knowledge in the observation of Bharatanatyam dance
	20	PubMed	Auditory hallucinations: A review of the ERC "VOICE" project
	21	PubMed	The influence of music and music therapy on pain-induced neuronal oscillations measured by magnetencephalography
	22	PubMed	Music Restores Propriospinal Excitation During Stroke Locomotion
	23	PubMed	Moderating influence of dominant attentional style and exercise intensity on responses to asynchronous music
	24	PubMed	The effect of visual and musical suspense on brain activation and memory during naturalistic viewing
	25	PubMed	Harmonic expectation and affect in Western music: effects of attention and training
	26	PubMed	Motor performance in violin bowing: Effects of attentional focus on acoustical, physiological and physical parameters of a sound-producing action
	27	PubMed	Influence of music on performance and psychophysiological responses during moderate-intensity exercise preceded by fatigue
	28	PubMed	The unnoticed zoo: Inattentional deafness to animal sounds in music
	29	PubMed	Traces across the body: influence of music-dance synchrony on the observation of dance
	30	PubMed	The effects of music preference and exercise intensity on psychological variables
	31	PubMed	Attentive Tracking of Sound Sources
	32	PubMed	Manual motor reaction while being absorbed into popular music
	33	PubMed	Acoustic and higher-level representations of naturalistic auditory scenes in human auditory and frontal cortex
	34	PubMed	Behavioral Account of Attended Stream Enhances Neural Tracking
	35	PubMed	Live Music Therapy as an Active Focus of Attention for Pain and Behavioral Symptoms of Distress During Pediatric Immunization
	36	PubMed	Reliability of student evaluations of voice therapy implications for theory and training
	37	PubMed	Top-down modulation of auditory processing: effects of sound context, musical expertise and attentional focus
	38	PubMed	The Diabeates Project: Perceptual, Affective and Psychophysiological Effects of Music and Music-Video in a Clinical Exercise Setting
	39	PubMed	A Process Evaluation of a Performance Psychology Intervention for Transitioning Elite and Elite Musicians
	40	PubMed	Attentional Demand of a Virtual Reality-Based Reaching Task in Nondisabled Older Adults
	41	PubMed	Attention to gaze and emotion in schizophrenia
	42	PubMed	No evidence that self-rated negative emotion boosts visual working memory precision
	43	PubMed	The Influence of Sex Information on Gender Word Processing
	44	PubMed	Giving voice to those directly affected by the COVID-19 pandemic - the experience and reflections of a person with dementia
	45	PubMed	Neural basis of processing threatening voices in a crowded auditory world
	46	PubMed	Performing at the Top of One's Musical Game
	47	PubMed	The Conductor As Visual Guide: Gesture and Perception of Musical Content
	48	PubMed	Poorer positive affect in response to self-paced exercise among the obese
	49	PubMed	The influence of motivational and mood states on visual attention: A quantification of systematic differences and casual changes in subjects' focus of attention
	50	PubMed	Interactions between Conscious and Subconscious Signals: Selective Attention under Feature-Based Competition Increases Neural Selectivity during Brain Adaptation
	51	PubMed	Effects of auditory stimuli on electrical activity in the brain during cycle ergometry
	52	PubMed	Attachment-related attention bias plays a causal role in trust in maternal support
	53	PubMed	The effect of music versus nonmusic on behavioral signs of distress and self-report of pain in pediatric injection patients
	54	PubMed	moBeat: Using interactive music to guide and motivate users during aerobic exercising
	55	PubMed	One-year-old infants follow others' voice direction
	56	PubMed	Nicotine enhances an auditory Event-Related Potential component which is inversely related to habituation
	57	PubMed	Guided imagery, anxiety, heart rate, and heart rate variability during centrifuge training
	58	PubMed	Listening to music in the first, but not the last 1.5 km of a 5-km running trial alters pacing strategy and improves performance
	59	PubMed	Musical Neglect Training for Chronic Persistent Unilateral Visual Neglect Post-stroke
	60	PubMed	Music Alters Conscious Distance Monitoring without Changing Pacing and Performance during a Cycling Time Trial
	61	PubMed	Personal significance is encoded automatically by the human brain: an event-related potential study with ringtones
	62	PubMed	Towards a fronto-temporal neural network for the decoding of angry vocal expressions
	63	PubMed	Coping with the stress of a painful medical procedure
	64	PubMed	Musical scale properties are automatically processed in the human auditory cortex
	65	PubMed	Movement therapy with psychotic adolescents
	66	PubMed	Effect of the Alexander Technique on Muscle Activation, Movement Kinematics, and Performance Quality in Collegiate Violinists and Violists: A Pilot Feasibility Study
	67	PubMed	Amygdala subregions differentially respond and rapidly adapt to threatening voices
	68	PubMed	Parental focus of attention in a videotape feedback task as a function of hypothesized risk for offspring schizophrenia
	69	PubMed	What facilitates social engagement in preschool children with autism?
	70	PubMed	Musical training alters neural processing of tones and vowels in classic Chinese poems
	71	PubMed	Extensive Tonotopic Mapping across Auditory Cortex Is Recapitulated by Spectrally Directed Attention and Systematically Related to Cortical Myeloarchitecture
	72	PubMed	Role of serial order in the impact of talker variability on short-term memory: testing a perceptual organization-based account
	73	PubMed	Treating the musician rather than the symptom: The holistic tools employed by current practices to attend to the non-motor problems of musicians with task-specific focal dystonia
	74	PubMed	Referential and visual cues to structural choice in visually situated sentence production
	75	PubMed	Longitudinal analysis of communication deviance in the families of schizophrenic patients
	76	SAGE journals	Effects of Focus of Attention on Tone Production in Trained Singers
	77	SAGE journals	Effects of attention focus instructions on amateur piano performance
	78	SAGE journals	Children’s reading comprehension and narrative recall in sung and spoken story contexts
	79	SAGE journals	Probing Focus of Attention: Multiple Case-Study Analysis of Pianists’ Pedaling Under Different Foci Conditions in Performance of Bartók’s Romanian Folk Dance Sz. 56, No. 2
	80	SAGE journals	Adopting an External Focus of Attention Enhances Musical Performance
	81	SAGE journals	Focus of Attention Verbalizations in Beginning Band: A Multiple Case Study
	82	SAGE journals	Effects of Pre-Tuning Vocalization Behaviors on the Tuning Accuracy of College Instrumentalists
	83	SAGE journals	Effects of Focus of Attention on Performance by Second-Year Band Students
	84	SAGE journals	Practicing Musical Intention: The Effects of External Focus of Attention on Musicians’ Skill Acquisition
	85	SAGE journals	Translating Thoughts Into Action: Optimizing Motor Performance and Learning Through Brief Motivational and Attentional Influences
	86	SAGE journals	Flow and music performance: Professional musicians and music students’ views
	87	SAGE journals	Teaching Sight Vocabulary with and without Context before Silent Reading: A Field Test of the “Focus of Attention” Hypothesis
	88	SAGE journals	Effects of Internal and External Focus of Attention During Novices’ Instructional Preparation on Subsequent Rehearsal Behaviors
	89	SAGE journals	Effects of Internal and External Focus of Attention on Novices’ Rehearsal Evaluations
	90	SAGE journals	Effects of focus of attention instructions on listeners’ evaluations of solo instrumental performance
	91	SAGE journals	Meditation and Hemispheric Specialization I: Absorbed Attention in Long-Term Adherence
	92	SAGE journals	Effect of Music Training and Musical Complexity on Focus of Attention to Melody or Harmony
	93	SAGE journals	Effect of Music Complexity on Nonmusicians’ Focus of Attention to Melody or Harmony
	94	SAGE journals	Focus of attention to melody or harmony and perception of music tension: An exploratory study
	95	SAGE journals	Past Running Experience as a Mediator of the Attentional Focus of Male and Female Recreational Runners
	96	SAGE journals	From sensorimotor dependencies to perceptual practices: making enactivism social
	97	SAGE journals	Focus of Attention Affects Performance of Motor Skills in Music
	98	SAGE journals	The Effect of Focus of Attention and Teaching Experience on Perceptions of Teaching Effectiveness and Student Learning
	99	SAGE journals	Exploring the thoughts and attentional focus of music students under pressure
	100	SAGE journals	Teaching Proununciation from the Top Down
	101	SAGE journals	The effect of subtitles on listeners’ perceptions of expressivity
	102	SAGE journals	Mental virtuosity: A new theory of performers’ attentional processes and strategies
	103	SAGE journals	Education and the music culture of Polish adolescents
	104	SAGE journals	Towards a Theory of Timbre for Music Analysis
	105	SAGE journals	Nicotine enhances an auditory Event-Related Potential component which is inversely related to habituation
	106	SAGE journals	Effects of Attentional Focus on Motor Performance and Physiology in a Slow-Motion Violin Bow-Control Task: Evidence for the Constrained Action Hypothesis in Bowed String Technique
	107	SAGE journals	Exploring the thoughts and focus of attention of elite musicians under pressure
	108	SAGE journals	Effects of Camera Placement on Undergraduates’ Peer Teaching Reflection
	109	SAGE journals	Mindfulness, attention, and flow during music listening: An empirical investigation
	110	SAGE journals	A Political Economy of “Doves”
	111	SAGE journals	Reflections on Puccini’s La Bohème: Investigating a Model for Listening
	112	SAGE journals	Robotherapy with Dementia Patients
	113	SAGE journals	Seeing the rural healthcare journeys of older adults with atrial fibrillation through a photographic lens
	114	SAGE journals	`So Far So Good...’: La Haine and the Poetics of the Everyday
	115	SAGE journals	Experimental Manipulation of the Production of Active and Passive Voice in Children
	116	SAGE journals	Using the Cocktail Party Effect as Driver Attention Control
	117	SAGE journals	Focus of Attention and Aesthetic Response
	118	SAGE journals	An Empirical Method for Measuring the Aesthetic Experience to Music
	119	SAGE journals	Music attending to linear constituent structures in tonal music
	120	SAGE journals	Effect of virtual reality exposure and aural stimuli on eye contact, directional focus, and focus of attention of novice wind band conductors
	121	SAGE journals	One-Year-Old Infants Follow Others’ Voice Direction
	122	SAGE journals	Authenticating Talk: Building Public Identities in Audience Participation Broadcasting
	123	Taylor&Francis online	Motor performance in violin bowing: Effects of attentional focus on acoustical, physiological and physical parameters of a sound-producing action
	124	Taylor&Francis online	The Effects of Music and a Coxswain on Attentional Focus, Perceived Exertion
	125	Taylor&Francis online	Shifting the focus of attention between levels of musical structure
	126	Taylor&Francis online	Evaluating stress reduction techniques and Fitzmaurice VoiceworkÂ® as a template for addressing performance anxiety and enhancing focus in student actors
	127	Taylor&Francis online	Interactive effect of listening to music and mid- and post-exercise affective change on exercise intention
	128	Taylor&Francis online	Effects of Mental Practice and Modeling on Guitar and Vocal Performance
	129	Taylor&Francis online	The challenge of being slow: Effects of tempo, laterality
	130	Taylor&Francis online	Cognitive Processes of Preservice Music Teachers During Observation of Music Instruction
	131	Taylor&Francis online	Time Usage During Face-to-Face and Synchronous Distance Music Lessons
	132	Taylor&Francis online	The influence of motivational and mood states on visual attention: A quantification of systematic differences and casual changes in subjects' focus of attention
	133	Taylor&Francis online	Irony, Prosody
	134	Taylor&Francis online	Selling Music With Sex: The Content And Effects Of Sex In Music Videos on Viewer Enjoyment
	135	Taylor&Francis online	Attention and Memory Play Different Roles in Syntactic Choice During Sentence Production
	136	Taylor&Francis online	Going beyond ourselves: the role of self-transcendent experiences in wisdom
	137	Taylor&Francis online	Unpacking the black box of voice therapy: A clinical application and revision of the Motor Learning Classification Framework (MLCF)
	138	Taylor&Francis online	ENP: A System for Contemporary Music Notation
	139	Taylor&Francis online	[Dr]illing in the name of: the criminalisation of Sydney drill group ONEFOUR
	140	Taylor&Francis online	Creativity in time and space
	141	Taylor&Francis online	Generalization of skills using pictographic and voice output communication devices
	142	Taylor&Francis online	Cross-modal Transfer of Valence or Arousal from Music to Word Targets in Affective Priming?
	143	Taylor&Francis online	Contemplative Practices and Hypnosis: Emerging Perspectives and Future Directions
	144	Taylor&Francis online	De-sacralizing the European: music appreciation (then) and music listening (now)
	145	Taylor&Francis online	Music therapy as procedural support for invasive medical procedures: toward the development of music therapy theory
	146	Taylor&Francis online	Development of a Classroom Authority Observation Rubric
	147	Taylor&Francis online	Alliance building in music therapy for forensic psychiatric patients with schizophrenia. An exploratory case study research design
	148	Taylor&Francis online	The study of the application of folk images in the performing arts
	149	Taylor&Francis online	Men not going their own way: a thick big data analysis of #MGTOW and #Feminism Tweets
	150	Taylor&Francis online	The use of feedback videos in sport.
	151	Taylor&Francis online	Psychological Distress in End-of-Life Care: A Review of Issues in Assessment and Treatment
	152	Taylor&Francis online	The State of Family Theory and Research in Finland
	153	Taylor&Francis online	Holy Hatred
	154	Web of Science	Focus of Attention in Voice Training
	155	Web of Science	Adopting an External Focus of Attention Enhances Musical Performance
	156	Web of Science	Effects of Focus of Attention on Tone Production in Trained Singers
	157	Web of Science	The Effects of Music and a Coxswain on Attentional Focus, Perceived Exertion, Motivation, and Performance During a 1,000m Ergometer Rowing Sprint
	158	Web of Science	Separation of Singing Voice from Music Accompaniment using Matrix Factorization Method
	159	Web of Science	Motor performance in violin bowing: Effects of attentional focus on acoustical, physiological and physical parameters of a sound-producing action
	160	Web of Science	Exploring the thoughts and attentional focus of music students under pressure
	161	Web of Science	Effect of music training and musical complexity on focus of attention to melody or harmony
	162	Web of Science	Effects of attention focus instructions on amateur piano performance
	163	Web of Science	Children's reading comprehension and narrative recall in sung and spoken story contexts
	164	Web of Science	Focus of Attention Affects Performance of Motor Skills in Music
	165	Web of Science	Shifting the focus of attention between levels of musical structure
	166	Web of Science	Focus of attention to melody or harmony and perception of music tension: An exploratory study
	167	Web of Science	Top-down modulation of auditory processing: effects of sound context, musical expertise and attentional focus
	168	Web of Science	Exploring the thoughts and focus of attention of elite musicians under pressure
	169	Web of Science	Focus of Attention Verbalizations in Beginning Band: A Multiple Case Study
	170	Web of Science	Neural basis of processing threatening voices in a crowded auditory world
	171	Web of Science	The unnoticed zoo: Inattentional deafness to animal sounds in music
	172	Web of Science	The effects of music preference and exercise intensity on psychological variables
	173	Web of Science	Wedding songs and ceremonies of the Kihnu Island in Estonia
	174	Web of Science	Does Virtual Reality Enhance Exercise Performance, Enjoyment, and Dissociation? An Exploratory Study on a Stationary Bike Apparatus
	175	Web of Science	The Diabeates Project: Perceptual, Affective and Psychophysiological Effects of Music and Music-Video in a Clinical Exercise Setting
	176	Web of Science	Effects of music and video on perceived exertion during high-intensity exercise
	177	Web of Science	Effects of self-selected or randomly selected music on performance and psychological responses during a sprint interval training session
	178	Web of Science	Listening to Music in the First, but not the Last 1.5 km of a 5-km Running Trial Alters Pacing Strategy and Improves Performance
	179	Web of Science	The Impact of Music and Attentional Focus on Muscular Activation
	180	Web of Science	Moderating Influence of Dominant Attentional Style and Exercise Intensity on Responses to Asynchronous Music
	181	Web of Science	Influence of music on performance and psychophysiological responses during moderate-intensity exercise preceded by fatigue
	182	Web of Science	Music Playlist Tempo And Self-Paced Running, Mood, And Attentional Focus
	183	Web of Science	Interactive effect of listening to music and mid- and post-exercise affective change on exercise intention
	184	Web of Science	Music Restores Propriospinal Excitation During Stroke Locomotion
	185	Web of Science	Effects of Improvisational Music Therapy vs Enhanced Standard Care on Symptom Severity Among Children With Autism Spectrum Disorder The TIME-A Randomized Clinical Trial
	186	Web of Science	A focus of attention model for meaningful listening
	187	Web of Science	Effects of mental practice and modeling on guitar and vocal performance
	188	Web of Science	The challenge of being slow: Effects of tempo, laterality, and experience on dance movement consistency
	189	Web of Science	Use the brain: complementary methods to analyse the effects of motivational music
	190	Web of Science	Influence Of Music, Attentional Style, And Exercise Intensity On Attentional Focus And Rpe
	191	Web of Science	Nicotine enhances an auditory Event-Related Potential component which is inversely related to habituation
	192	Web of Science	Effects of Internal and External Focus of Attention on Novices' Rehearsal Evaluations
	193	Web of Science	DIFFERENTIAL PATTERNS OF MUSIC LISTENING, FOCUS OF ATTENTION OF MUSICIANS VERSUS NONMUSICIANS
	194	Web of Science	Interactive environments for music and multimedia
	195	Web of Science	Effects of Internal and External Focus of Attention During Novices' Instructional Preparation on Subsequent Rehearsal Behaviors
	196	Web of Science	Amygdala subregions differentially respond and rapidly adapt to threatening voices
	197	Web of Science	Preferred music listening is associated with perceptual learning enhancement at the expense of self-focused attention
	198	Web of Science	Spontaneous Mental Replay of Music Improves Memory for Musical Sequence Knowledge
	199	Web of Science	On the stability and relevance of the exercise heart rate-music-tempo preference relationship
	200	Web of Science	Effects of Focus of Attention on Performance by Second-Year Band Students
	201	Web of Science	Towards a fronto-temporal neural network for the decoding of angry vocal expressions
	202	Web of Science	ENP: A System for Contemporary Music Notation
	203	Web of Science	Effects of Pre-Tuning Vocalization Behaviors on the Tuning Accuracy of College Instrumentalists
	204	Web of Science	Cognitive therapy for auditory hallucinations: A theory-based approach
	205	Web of Science	Effects of auditory stimuli on electrical activity in the brain during cycle ergometry
	206	Web of Science	A Novel Technique for Identifying Attentional Selection in a Dichotic Environment
	207	Web of Science	LONGITUDINAL ANALYSIS OF COMMUNICATION DEVIANCE IN THE FAMILIES OF SCHIZOPHRENIC-PATIENTS
	208	Web of Science	Attachment-related attention bias plays a causal role in trust in maternal support
	209	Web of Science	Can a Painting have a Rhythm?
	210	Web of Science	Transculturation in the Cuban Clave: The Permanence of the Communication Support against the Colonization of Musical Writing
	211	Web of Science	Unpacking the black box of voice therapy: A clinical application and revision of the Motor Learning Classification Framework (MLCF)
	212	Web of Science	The effect of focus of attention and teaching experience on perceptions of teaching effectiveness and student learning
	213	Web of Science	The influence of motivational and mood states on visual attention: A quantification of systematic differences and casual changes in subjects' focus of attention
	214	Web of Science	Supramodal neural networks support top-down processing of social signals
	215	Web of Science	Towards a theory of timbre for music analysis
	216	Web of Science	De-sacralizing the European: music appreciation (then) and music listening (now)
	217	Web of Science	Towards ludoacoustic immersion perspectives on transcending the virtual and the real of functional sound and music in interactive media
	218	Web of Science	[Dr]illing in the name of: the criminalisation of Sydney drill group ONFFOUR
	219	Web of Science	Effects of focus of attention instructions on listeners' evaluations of solo instrumental performance
	220	Web of Science	Constructions and transgressions of music in the series of historical background
	221	Web of Science	Reflections on Puccini's La Boheme Investigating a Model for Listening
	222	Web of Science	Construction and Implementation of Network Teaching Platform for Western Music History and Masterpiece Appreciation Course
	223	Web of Science	Referential and visual cues to structural choice in visually situated sentence production
	224	Web of Science	The Role of Agency in Ludoacoustic Immersion: Experiencing Recorded Sound and Music in Situational Context
	225	Web of Science	Music therapy as procedural support for invasive medical procedures: toward the development of music therapy theory
	226	Web of Science	The neural underpinnings of music listening under different attention conditions
	227	Web of Science	The influence of music and music therapy on pain-induced neuronal oscillations measured by magnetencephalography
	228	Web of Science	Attention and Memory Play Different Roles in Syntactic Choice During Sentence Production
	229	Web of Science	Ethno Therapy, Music and Trance: An EEG Investigation into a Sound-Trance Induction
	230	Web of Science	moBeat: Using Interactive Music to Guide and Motivate Users During Aerobic Exercising
	231	Web of Science	The effect of visual and musical suspense on brain activation and memory during naturalistic viewing
	232	Web of Science	Paying attention to my voice or yours: An ERP study with words
	233	Web of Science	Transforming 3D Coloured Pixels into Musical Instrument Notes for Vision Substitution Applications
	234	Web of Science	Mindfulness, attention, and flow during music listening: An empirical investigation
	235	Web of Science	Traces across the body: the influence of music-dance synchrony on the observation of dance
	236	Web of Science	Virtual intimacy in human-embodied conversational agent interactions: the influence of multimodality on its perception
	237	Web of Science	Effect of virtual reality exposure on eye contact, directional focus, and focus of attention of novice wind band conductors
	238	Web of Science	The effect of music versus nonmusic on behavioral signs of distress and self-report of pain in pediatric injection patients
	239	Web of Science	Musicians' Descriptions of Their Expressive Musical Practice
	240	Web of Science	Translating Thoughts Into Action: Optimizing Motor Performance and Learning Through Brief Motivational and Attentional Influences
	241	Web of Science	Music Intelligent Push Play and Data Analysis System Based on 5G Internet of Things
	242	Web of Science	Attentive Tracking of Sound Sources
	243	Web of Science	Contemplative Practices and Hypnosis: Emerging Perspectives and Future Directions
	244	Web of Science	The influence of driver's mood on car following and glance behaviour: Using cognitive load as an intervention
	245	Web of Science	No Evidence That Self-Rated Negative Emotion Boosts Visual Working Memory Precision
	246	Web of Science	Flow and music performance: Professional musicians and music students' views
	247	Web of Science	Live Music Therapy as an Active Focus of Attention for Pain and Behavioral Symptoms of Distress During Pediatric Immunization
	248	Web of Science	'O wie gut ist es, im sowjetischen Land zu leben' - Popular music as means of integration in the Soviet regime
	249	Web of Science	Explaining How Community Music Engagement Facilitates Social Cohesion through Ritualised Belonging
	250	Web of Science	Distinguishing patterns in drivers' visual attention allocation using Hidden Markov Models
	251	Web of Science	Real-time single-channel speech enhancement based on causal attention mechanism
	252	Web of Science	Irony, Prosody, and Social Impressions of Affective Stance
	253	Web of Science	From sensorimotor dependencies to perceptual practices: making enactivism social
	254	Web of Science	Cognitive strategies for coping with stress in a simulated golfing task
	255	Web of Science	Alliance building in music therapy for forensic psychiatric patients with schizophrenia. An exploratory case study research design
	256	Web of Science	Coping with the stress of a painful medical procedure
	257	Web of Science	Role of serial order in the impact of talker variability on short-term memory: testing a perceptual organization-based account
	258	Web of Science	Reliability of student evaluations of voice therapy implications for theory and training
	259	Web of Science	Vocalisation in verbal hallucinations: Case report and theoretical model
	260	Web of Science	The Conductor As Visual Guide: Gesture and Perception of Musical Content
	261	Web of Science	Effects of Attentional Focus on Motor Performance and Physiology in a Slow-Motion Violin Bow-Control Task: Evidence for the Constrained Action Hypothesis in Bowed String Technique
	262	Web of Science	The effect of subtitles on listeners' perceptions of expressivity
	263	Web of Science	Acoustic and higher-level representations of naturalistic auditory scenes in human auditory and frontal cortex
	264	Web of Science	Attentional Structure and Phenomenal Unity
	265	Web of Science	Refining Musical Performance through Overlap
	266	Web of Science	Poorer positive affect in response to self-paced exercise among the obese
	267	Web of Science	Performing at the Top of One's Musical Game
	268	Web of Science	Person perception and social cognition
	269	Web of Science	One-Year-Old Infants Follow Others' Voice Direction
	270	Web of Science	Focus of attention to elements, listening patterns of musicians and nonmusicians
	271	Web of Science	Focus of attention to musical elements in Haydn's 'Symphony #4'
	272	Web of Science	Guided Imagery, Anxiety, Heart Rate, and Heart Rate Variability During Centrifuge Training
	273	Web of Science	Kuwaiti Teachers' Perceptions of Voice Handicap
	274	Web of Science	Robotherapy with Dementia Patients Regular Paper
	275	Web of Science	Musical scale properties are automatically processed in the human auditory cortex
	276	Web of Science	An audiovisual political speech analysis incorporating eye-tracking and perception data
	277	Web of Science	Self-Powered Intelligent Voice Navigation Tactile Pavement Based on High-Output Hybrid Nanogenerator
	278	Web of Science	Effects of Camera Placement on Undergraduates' Peer Teaching Reflection
	279	Web of Science	An adaptive algorithm for text detection from natural scenes
	280	Web of Science	Finding Time Together: Detection and Classification of Focused Interaction in Egocentric Video
	281	Web of Science	Instructor presence in video lectures: Eye gaze matters, but not body orientation
	282	Web of Science	Angle-dependent path loss measurements impacted by car body attenuation in 2.45 GHz ISM band
	283	Web of Science	Ciaran Carson's Dante: 'tribulations linguistic'
	284	Web of Science	Intellectuals and politics
	285	Web of Science	Multimodal Egocentric Analysis of Focused Interactions
	286	Web of Science	Modular Curvature and Morita Equivalence
	287	Web of Science	Treating the musician rather than the symptom: The holistic tools employed by current practices to attend to the non-motor problems of musicians with task-specific focal dystonia
	288	Web of Science	Going beyond ourselves: the role of self-transcendent experiences in wisdom
	289	Web of Science	The study of the application of folk images in the performing arts
	290	Web of Science	Improved Visual Focus of Attention Estimation and Prosodic Features for Analyzing Group Interactions
	291	Web of Science	Possible Event-Related Potential Correlates of Voluntary Attention and Reflexive Attention in the Emei Music Frog
	292	Web of Science	Behavioral Account of Attended Stream Enhances Neural Tracking
	293	Web of Science	Cortical tracking of multiple streams outside the focus of attention in naturalistic auditory scenes
	294	Web of Science	Investigating ideology in news features translated for two italian media
	295	Web of Science	First Left, Guv? Mapping the Class-encoded Agency of Commercial Television's Spy-cop Archetype, 1967-78
	296	Web of Science	Personal significance is encoded automatically by the human brain: an event-related potential study with ringtones
	297	Web of Science	Men not going their own way: a thick big data analysis of #MGTOW and #Feminism Tweets
	298	Web of Science	The effect of manipulating a CRDI dial on the focus of attention of musicans/nonmusicans and perceived aesthetic response
	299	Web of Science	Attention to Gaze and Emotion in Schizophrenia
	300	Web of Science	The cognitos classboard: supporting the teac.er in the intelligent classroom
	301	Web of Science	Classical kazakh operas in performances of astana opera
	302	Web of Science	Mental virtuosity: A new theory of performers' attentional processes and strategies
	303	Web of Science	Harmonic expectation and affect in Western music: Effects of attention and training
	304	Web of Science	Generation of Head Movements of a Robot Using Multimodal Features of Peer Participants in Group Discussion Conversation
	305	Web of Science	Assisted Reproductive Technology, Epigenetics, and Long-Term Health: A Developmental Time Bomb Still Ticking
	306	Web of Science	The state of family theory and research in Finland
	307	Web of Science	Musical training alters neural processing of tones and vowels in classic Chinese poems
	308	Web of Science	Effect of the Alexander Technique on Muscle Activation, Movement Kinematics, and Performance Quality in Collegiate Violinists and Violists
	309	Web of Science	The synaesthetic sphere of the embodied mind: the case study of the color hearing of musicians
	310	Web of Science	New Partnerships Between Dance and Neuroscience: Embedding the Arts for Neurorecovery
	311	Web of Science	Musical Neglect Training for Chronic Persistent Unilateral Visual Neglect Post-stroke
	312	Web of Science	'So far so good ...' - La Haine and the poetics of the everyday
	313	Web of Science	What facilitates social engagement in preschool children with autism?
	314	Web of Science	Correspondence between v.a. zhukovsky and f. von muller as a monument to the literature and culture of romanticism
	315	Web of Science	Effect of virtual reality exposure and aural stimuli on eye contact, directional focus, and focus of attention of novice wind band conductors
	316	Web of Science	Holy hatred
	317	Web of Science	The czech experimental poetry of the 1950s and the 1960s
	318	Web of Science	Solidarity and care as relational practices
	319	Google Scholar	Focus of attention affects performance of motor skills in music
	320	Google Scholar	A focus of attention model for meaningful listening
	321	Google Scholar	Focus of attention and aesthetic response
	322	Google Scholar	Shifting the focus of attention between levels of musical structure
	323	Google Scholar	Differential patterns of music listening: Focus of attention of musicians versus nonmusicians
	324	Google Scholar	Adopting an external focus of attention enhances musical performance
	325	Google Scholar	Focus of Attention to Musical Elements in Haydn's" Symphony# 104"
	326	Google Scholar	The effect of focus of attention and teaching experience on perceptions of teaching effectiveness and student learning
	327	Google Scholar	Focus of attention to elements: Listening patterns of musicians and nonmusicians
	328	Google Scholar	Finding focus: using external focus of attention for practicing and performing music
	329	Google Scholar	Exploring the thoughts and focus of attention of elite musicians under pressure
	330	Google Scholar	Effects of focus of attention on performance by second-year band students
	331	Google Scholar	Effect of music training and musical complexity on focus of attention to melody or harmony
	332	Google Scholar	Focus of attention to melody or harmony and perception of music tension: An exploratory study
	333	Google Scholar	The effect of manipulating a CRDI dial on the focus of attention of musicians/nonmusicians and perceived aesthetic response
	334	Google Scholar	Changes in tone production as a function of focus of attention in untrained singers
	335	Google Scholar	The effect of focus of attention on error detection ability
	336	Google Scholar	Effects of focus of attention on tone production in trained singers
	337	Google Scholar	Practicing Musical Intention: The Effects of External Focus of Attention on Musicians’ Skill Acquisition
	338	Google Scholar	Effects of internal and external focus of attention on novices’ rehearsal evaluations
	339	Google Scholar	Cortical tracking of multiple streams outside the focus of attention in naturalistic auditory scenes
	340	Google Scholar	Effects of internal and external focus of attention on woodwind performance.
	341	Google Scholar	Effect of Music Complexity on Nonmusicians' Focus of Attention to Melody or Harmony
	342	Google Scholar	The effect of musical training and musical complexity on focus of attention to melody or harmony
	343	Google Scholar	Focus of attention verbalizations in beginning band: A multiple case study
	344	Google Scholar	Effect of voice-part training and music complexity on focus of attention to melody or harmony
	345	Google Scholar	Effects of internal and external focus of attention during novices’ instructional preparation on subsequent rehearsal behaviors
	346	Google Scholar	Exploring the thoughts and attentional focus of music students under pressure
	347	Google Scholar	Probing Focus of Attention: Multiple Case-Study Analysis of Pianists’ Pedaling Under Different Foci Conditions in Performance of Bartók’s Romanian Folk Dance Sz. 56, No. 2
	348	Google Scholar	Effects of attention focus instructions on amateur piano performance
	349	Google Scholar	Effects of focus of attention instructions on listeners’ evaluations of solo instrumental performance
	350	Google Scholar	Effect of virtual reality exposure and aural stimuli on eye contact, directional focus, and focus of attention of novice wind band conductors
	351	Google Scholar	A descriptive study of high school and university students' focus of attention in fast and slow orchestral excerpts
	352	Google Scholar	Mindfulness, attention, and flow during music listening: An empirical investigation
	353	Google Scholar	Exploring focus of attention in music learning
	354	Google Scholar	Preparing to perform: Focus of Attention and Slow Practice in the Preparation for Instrumental Music Performance
	355	Google Scholar	Competition for focus of attention: Attempts to multitask
	356	Google Scholar	and Music Complexity on Focus of Attention to Melody or Harmony
	357	Google Scholar	Attentional focus in classical ballet: a survey of professional dancers
	358	Google Scholar	Attentional Focus Effects and Singing: Enhancing Vocal Performance through Body Movements and Gestures as External Foci of Attention
	359	Google Scholar	Motor learning and voice training: Locus of attention
	360	Google Scholar	The effect of counting versus listening on performance accuracy and attention to musical elements
	361	Reference Lists	Motor performance in violin bowing: Effects of attentional focus on acoustical, physiological and physical parameters of a sound-producing action
	362	Reference Lists	Effects of Attentional Focus on Motor Performance and Physiology in a Slow-Motion Violin Bow-Control Task: Evidence for the Constrained Action Hypothesis in Bowed String Technique
	363	Reference Lists	Changes in Tone Production as a Function of Focus of Attention in Untrained Singers
	364	Reference Lists	Effects of Focus of Attention on Tone Production in Trained Singers
	365	Reference Lists	Focus of Attention Affects Singers’ Tone Production
	366	Reference Lists	Focus of attention in singing: Expert listeners’ descriptions of change in trained singers’ tone quality
	367	Reference Lists	Attentional Focus Effects and Singing Enhancing Vocal Performance through Body Movements and Gestures as External Foci of Attention
	368	Reference Lists	Exploring the thoughts and focus of attention of elite musicians under pressure
	369	Reference Lists	Focus of Attention Affects Performance of Motor Skills in Music
	370	Reference Lists	Attentional Focus in Classical Ballet. A Survey of Professional Dancers
	371	Reference Lists	Motor Learning and Voice Training: Locus of Attention
	372	Reference Lists	Motor Learning and Voice Training, Part II. Locus of Attention: Internal or External? That is the Question
	373	Reference Lists	Effects of attention focus instructions on amateur piano performance
	374	Reference Lists	Probing Focus of Attention: Multiple Case-Study Analysis of Pianists’ Pedaling Under Different Foci Conditions in Performance of Bartók’s Romanian Folk Dance Sz. 56, No. 2
	375	Reference Lists	The effect of attentional focus on singing voice quality: Towards the interdisciplinary experimental investigation of singing pedagogy
	376	Reference Lists	Effects of Internal and External Focus of Attention During Novices’ Instructional Preparation on Subsequent Rehearsal Behaviors
	377	Reference Lists	Adopting an External Focus of Attention Enhances Musical Performance
	378	Reference Lists	Exploring the thoughts and attentional focus of music students under pressure
	379	Reference Lists	Focus of Attention Verbalizations in Beginning Band: A Multiple Case Study
	380	Reference Lists	Effects of Internal and External Focus of Attention on Novices' Rehearsal Evaluations
	381	Reference Lists	Effects of Internal and External Focus of Attention on Woodwind Performance
	382	Reference Lists	Effects of Focus of Attention on Performance by Second Year Band Students
	383	Reference Lists	Focus of Attention Research: A Review and Update for Teachers of Singing
	384	Reference Lists	Focus of Attenion in Voice Training
	385	Reference Lists	Finding Focus. Using external focus of attention for practicing and performing music
	386	Reference Lists	Practicing Musical Intention: The Effects of External Focus of Attention on Musicians’ Skill Acquisition
	387	Reference Lists	Insights about practice from the perspective of motor learning: a review

## Sheet: Tab.IIa_ScreenRevw1
	REVIEW PROTOCOL
	Title of the manuscript:		Focus of attention in musical learning and music performance: a systematic review and discussion of focus instructions and outcome measures
	Authors:		Jesper Hohagen [JH], Anna Immerz [AI]
	Tab.IIa_SCREENING of records (n = 224) Reviewer 1 [JH]
	BASIC RECORD INFORMATION						SCREENING (Codes: no [NO], yes [YS], transmission [TM], exclusion [EC], criteria (a) [A], criteria (b) [B], criteria (c) [C], criteria (d), [D], more than 1 criterium [MO])
	No.	Publishing date	Title of journal (or other type of report)	Record title	Abstract		(a) published in English language [YS], [NO]	(b) published between Feb-98 & Mar-23 [YS], [NO]	(c) published in a peer-reviewed journal [YS], [NO]	(d) refer to the research topic FOA in music [YS], [NO]	Screening result [TM], [EC]	if [EC], reason for exclusion [A], [B], [C], [D], [TM], [MO]
	1	2022-08-01	Current Issues in Criminal Justice	[Dr]illing in the name of: the criminalisation of Sydney drill group ONEFOUR	The criminalisation of hip-hop artists is not new. The focus of attention for police has tended to be on artists of colour (in particular) who include descriptions of violence in their lyrics. The sprawling multicultural western suburbs of Sydney Australia have become a fertile breeding-ground for a wave of drill rap artists, some of whom explore violent themes. This dynamic scene was kicked off …		[YS]	[YS]	[YS]	[NO]	[EC]	[D]
	2	00:00:00	Theory, Culture & Society	`So Far So Good...’: La Haine and the Poetics of the Everyday	Representations of urban youth and its cultures of display have become an increasing focus of attention for contemporary cinema. The film La Haine (1995) received critical acclaim for its raw depiction of `ghetto life' for alienated `minority' youth in ...		[YS]	[YS]	[YS]	[NO]	[EC]	[D]
	3	2009-01-01	International Journal of Music Education	A descriptive study of high school and university students' focus of attention in fast and slow orchestral excerpts	The purpose of this study was to investigate listener discrimination of orchestral perform_x0002_ances and to ascertain focus of listener attention to technical and expressive music elements of those performances. High School (n = 84) and University (n = 84) music students listened to four orchestral excerpts: two slow/soft excerpts and two fast/loud excerpts. Recordings representing three levels…		[YS]	[YS]	[YS]	[YS]	[TM]	[TM]
	4	Dec-00	Bulletin of the Council for Research in Music Education	A focus of attention model for meaningful listening	A person's ability to focus attention seems important for most everyone. Teachers of all subjects and at every level of instruction are concerned with each student's ability to focus attention and stay on task. Listening to music seems prerequisite to all other musical pursuits and focus of attention combined with developing a high level of aural discrimination seems to provide the basis for mean…		[YS]	[YS]	[YS]	[YS]	[TM]	[TM]
	5	Dec-16	Proceedings IEEE Annual India Conference (INDICON)	A Novel Technique for Identifying Attentional Selection in a Dichotic Environment	Healthy humans have an innate ability to concentrate on the voice of their choice even in noisy surroundings. But, a complete understanding of the process of segregation and selection of a particular sound in brain is still unclear. Recent studies have successfully demonstrated reconstruction of stimuli speech envelopes through mathematical modeling. In order to determine the attentional focus of…		[YS]	[YS]	[NO]	[NO]	[EC]	[MO]
	6	Mar-02	Contemporary Drug Problems	A Political Economy of “Doves”	Codified references to the illegal drug Ecstasy in rave-party advertisements have become a focus of attention with the increased use of Ecstasy at rave parties during the 1990s. This article explores the political economy of a particular type of Ecstasy tablet—“Dove” Ecstasy—through discourse analysis accompanied by ethnographic description. The analysis traces the movement of value from the dove…		[YS]	[YS]	[YS]	[NO]	[EC]	[D]
	7	May-20	Frontiers in Psychology	A Process Evaluation of a Performance Psychology Intervention for Transitioning Elite and Elite Musicians	The present study presents a process evaluation of a performance psychology intervention for transitioning elite and elite musicians. The goal of the intervention was to provide participants with an amalgamation of evidence-informed principles, aimed to improve their quality of practice and performance preparation. The intervention consisted of an educational session followed by four workshops. I…		[YS]	[YS]	[YS]	[NO]	[EC]	[D]
	8	2018-06-01	NeuroImage	Acoustic and higher-level representations of naturalistic auditory scenes in human auditory and frontal cortex	Often, in everyday life, we encounter auditory scenes comprising multiple simultaneous sounds and succeed to selectively attend to only one sound, typically the most relevant for ongoing behavior. Studies using basic sounds and two-talker stimuli have shown that auditory selective attention aids this by enhancing the neural representations of the attended sound in auditory cortex. It remains unkn…		[YS]	[YS]	[YS]	[NO]	[EC]	[D]
	9	Oct-19	Journal of Research in Music Education	Adopting an External Focus of Attention Enhances Musical Performance	Two experiments are reported in which skilled musicians playing different instruments performed a piece of their choice under various attentional focus conditions. In the external focus condition, they were asked to focus on playing for the audience and the expressive sound of the music. In the internal focus condition, they were asked to focus on the precision of their finger movements (or lip m…		[YS]	[YS]	[YS]	[YS]	[TM]	[TM]
	10	Oct-00	Nordic Journal of Music Therapy	Alliance building in music therapy for forensic psychiatric patients with schizophrenia. An exploratory case study research design	Introduction: Forming therapeutic alliance with forensic psychiatric patients with schizophrenia is challenging, and there is a gap in knowledge about the dynamics in the initial phase of psychotherapy and how collaboration and trust is developed. Music therapy is described as a motivating approach enhancing the forensic psychiatric patient's ability to engage in a relationship. The purpose of th…		[YS]	[YS]	[YS]	[NO]	[EC]	[D]
	11	May-13	Cortex	Amygdala subregions differentially respond and rapidly adapt to threatening voices	Emotional states can influence the human voice during speech utterances. Here, we tested the sensitivity and signal adaptation of functional activity located in amygdala subregions to threatening voices during high-resolution functional magnetic resonance imaging. Bilateral superficial (SF) complex and the right laterobasal (LB) complex of the amygdala were generally sensitive to emotional cues f…		[YS]	[YS]	[YS]	[NO]	[EC]	[D]
	12	Dec-01	Proceedings of the 2001 IEEE Computer Society Conference on Computer Vision and Pattern Recognition	An adaptive algorithm for text detection from natural scenes	We present a new adaptive algorithm for automatic detection of text from a natural scene. The initial cues of text regions are first detected from the captured image/video. An adaptive color modeling and searching algorithm is then utilized near the initial text cues, to discriminate text/non-text regions. EM optimization algorithm is used for color modeling, under the constraint of text layout r…		[YS]	[YS]	[NO]	[NO]	[EC]	[MO]
	13	May-12	Proc. 8th ELRA Conf. on Language Resources and Evaluation	An audiovisual political speech analysis incorporating eye-tracking and perception data	We investigate the influence of audiovisual features on the perception of speaking style and performance of politicians, utilizing a large publicly available dataset of German parliament recordings. We conduct a human perception experiment involving eye-tracker data to evaluate human ratings as well as behavior in two separate conditions, i.e. audiovisual and video only. The ratings are evaluated…		[YS]	[YS]	[NO]	[NO]	[EC]	[MO]
	14	1993-04-01	Journal of Research in Music Education	An Empirical Method for Measuring the Aesthetic Experience to Music	This study was designed to investigate empirically the "aesthetic experience" as individually defined by each subject. Subjects (N - 30) were faculty members and advanced graduate students at a large university school of music. Each subject listened to a 20-minute excerpt from Act I of Puccini's La Boheme and simultaneously manipulated the dial of a Continuous Response Digital Interface (CRDI) to…		[YS]	[NO]	[YS]	[NO]	[EC]	[MO]
	15	May-12	Proc. IEEE 75th Vehicular Technology Conference (VTC Spring)	Angle-dependent path loss measurements impacted by car body attenuation in 2.45 GHz ISM band	In the past few years more and more wireless applications (e.g. WLAN and Bluetooth) have migrated into the automotive domain. With the increasing number of devices, coexistence investigations in the 2.45 GHz ISM band are gaining importance to enable reliable communications with real time requirements like voice transmission and streaming applications. This paper presents initial results on angle …		[YS]	[YS]	[NO]	[NO]	[EC]	[MO]
	16	2009-01-01	Seminars in Reproductive Medicine	Assisted Reproductive Technology, Epigenetics, and Long-Term Health: A Developmental Time Bomb Still Ticking	Live birthrates following assisted reproduction account for 1 to 3% of pregnancies in developed countries, and these figures seem set to rise. Concerns regarding the safe use of assisted reproductive technology (ART) for the treatment of infertility have been voiced for several years, yet, to date, the vast majority of children conceived using these techniques are apparently normal. Controversy s…		[YS]	[YS]	[YS]	[NO]	[EC]	[D]
	17	2019-09-01	Journal of Experimental Child Psychology	Attachment-related attention bias plays a causal role in trust in maternal support	The current study was designed to test whether children’s ability to flexibly shift their attention (from their mother during distress to peers during exploration and vice versa) causally increases children’s trust in the mother’s support. We trained attention flexibility using a gaze-contingent music reward design. A total of 85 children (9–13 years of age; 46% boys) were randomly assigned to th…		[YS]	[YS]	[YS]	[YS]	[TM]	[TM]
	18	2017-07-01	Dicourse Processes	Attention and Memory Play Different Roles in Syntactic Choice During Sentence Production	Attentional control of referential information is an important contributor to the structure of discourse. We investigated how attention and memory interplay during visually situated sentence production. We manipulated speakers’ attention to the agent or the patient of a described event by means of a referential or a dot visual cue. We also manipulated whether the cue was implicit or explicit by v…		[YS]	[YS]	[YS]	[NO]	[EC]	[D]
	19	2010-01-01	Neuropsychology	Attention to gaze and emotion in schizophrenia	Objective: Individuals with schizophrenia have difficulty interpreting social and emotional cues such as facial expression, gaze direction, body position, and voice intonation. Nonverbal cues are powerful social signals but are often processed implicitly, outside the focus of attention. The aim of this research was to assess implicit processing of social cues in individuals with schizophrenia. Me…		[YS]	[YS]	[YS]	[NO]	[EC]	[D]
	20	2015-01-01	Journal of Motor Learning and Development	Attentional Demand of a Virtual Reality-Based Reaching Task in Nondisabled Older Adults	Attention during exercise is known to affect performance; however, the attentional demand inherent to virtual reality (VR)-based exercise is not well understood. We used a dual-task paradigm to compare the attentional demands of VR-based and non-VR-based (conventional, real-world) exercise: 22 older adults (with no diagnosed disabilities) performed a primary reaching task to virtual and real targ…		[YS]	[YS]	[YS]	[NO]	[EC]	[D]
	21	Dec-21	The International Journal of Arts Education	Attentional Focus Effects and Singing Enhancing Vocal Performance through Body Movements and Gestures as External Foci of Attention	Abstract: Body movements and gestures that accompany singing have become potent tools in the teaching and learning of singing. However, the underlying psychomotor mechanisms responsible for the enhancement of vocal technique through the use of movements and gestures have not yet been examined in detail. This article therefore proposes an explanatory model, namely, the attentional focus effect, an…		[YS]	[YS]	[YS]	[YS]	[TM]	[TM]
	22	Mar-16	Journal of Dance Medicine & Science	Attentional Focus in Classical Ballet. A Survey of Professional Dancers	Focus of attention and its effects on skilled motor performance has become an important line of research in the motor learning domain. Numerous studies have demonstrated that an external focus of attention (i.e., on the movement effect) enhances motor performance and learning relative to an internal focus (i.e., on body movements). Thus, small differences in the wording of instructions or feedbac…		[YS]	[YS]	[YS]	[YS]	[TM]	[TM]
	23	2022-02-01	Open Phylosophy	Attentional Structure and Phenomenal Unity	Some authors argue that phenomenal unity can be grounded in the attentional structure of consciousness, which endows conscious states with at least a foreground and a background. Accordingly, the phenomenal character of part of a conscious state comprises a content aspect (e.g., hearing music) and a structural aspect (e.g., being in the background). This view presents the concern that such a stru…		[YS]	[YS]	[YS]	[NO]	[EC]	[D]
	24	2015-08-01	Current Biology	Attentive Tracking of Sound Sources	Auditory scenes often contain concurrent sound sources, but listeners are typically interested in just one of these and must somehow select it for further processing. One challenge is that real-world sounds such as speech vary over time and as a consequence often cannot be separated or selected based on particular values of their features (e.g., high pitch). Here we show that human listeners can …		[YS]	[YS]	[YS]	[NO]	[EC]	[D]
	25	2022-06-01	World Journal of Psychiatry	Auditory hallucinations: A review of the ERC "VOICE" project	In this invited review I provide a selective overview of recent research on brain mechanisms and cognitive processes involved in auditory hallucinations. The review is focused on research carried out in the “VOICE” ERC Advanced Grant Project, funded by the European Research Council, but I also review and discuss the literature in general. Auditory hallucinations are suggested to be perceptual phe…		[YS]	[YS]	[YS]	[NO]	[EC]	[D]
	26	2001-11-01	Dicourse Studies	Authenticating Talk: Building Public Identities in Audience Participation Broadcasting	Public participation broadcasting has recently become the focus of attention in media studies, as well as from the social interactional perspectives of discourse and conversation analysis, and it has been argued in particular that the talk show genre has given new and enhanced status to the `authentic' voice of lay members of the public. What remains largely unexplored is how lay participants dis…		[YS]	[YS]	[YS]	[NO]	[EC]	[D]
	27	Dec-21	Frontiers in Neuroscience	Behavioral Account of Attended Stream Enhances Neural Tracking	During the past decade, several studies have identified electroencephalographic (EEG) correlates of selective auditory attention to speech. In these studies, typically, listeners are instructed to focus on one of two concurrent speech streams (the “target”), while ignoring the other (the “masker”). EEG signals are recorded while participants are performing this task, and subsequently analyzed to …		[YS]	[YS]	[YS]	[NO]	[EC]	[D]
	28	2018-09-01	British Journal of Aesthetics	Can a Painting have a Rhythm?	This paper challenges the widely held assumption that paintings and other works of graphic art have a communicable rhythmic structure. I defend the view that although the experience of viewing a picture takes place in time, and thus is successive, it cannot be temporally structured in a sufficiently determinate manner to sustain the kind of attentional focus required for the communication of even…		[YS]	[YS]	[YS]	[NO]	[EC]	[D]
	29	2013-04-01	International Journal of Choral Singing	Changes in tone production as a function of focus of attention in untrained singers	The benefit of an external focus of attention in motor skill learning has been documented in a variety of studies conducted over the past 15 years, but few investigations have examined this benefit in music contexts. We tested differences in tone quality among different focus of attention conditions performed by 30 novice singers. Each participant sang a 3-note pattern a cappella on a continuous …		[YS]	[YS]	[YS]	[YS]	[TM]	[TM]
	30	2008-01-01	Child Language Teaching and Therapy	Children’s reading comprehension and narrative recall in sung and spoken story contexts	A growing number of reading professionals have advocated teaching liter_x0002_acy through music and song; however, little research exists supporting such practices. The purpose of this study was to determine if sung story book readings would enhance story comprehension and narrative re-tellings in children with histories of speech and language delay. Thirty kindergarten and first grade children l…		[YS]	[YS]	[YS]	[NO]	[EC]	[D]
	31	2013-01-01	Chapter in a book: Likeness	Ciaran Carson's Dante: 'tribulations linguistic'	Ciaran Carson is the most polyglot of poets writing in, or in connection with, English, and the great merit of his translation is that it employs a language as multiple and fragmented as Dante Alighieri's Italian — perhaps more so. It sounds less like an epic and more like The Canterbury Tales. Dante's work of linguistic theory, De vulgari eloquentia, suggests that there may be more than a thousa…		[YS]	[YS]	[NO]	[NO]	[EC]	[MO]
	32	2019-01-01	Chapter in a book: Opera in Musical Theatre: History and Present Time	Classical Kazakh Operas in Performances of Astana Opera	In the modem culture of Kazakhstan, opera is in the focus of attention of professional musicians, directors, organizers of theatrical business and music admirers. Throughout its existence, Kazakh opera has passed a long and difficult way of development (1934-2019). Three Kazakhstani opera houses (Astana Opera, The State Opera and Ballet Theatre named after Abay, Shymkent Opera and Ballet Theatre)…		[YS]	[YS]	[NO]	[NO]	[EC]	[MO]
	33	2010-08-01	Music Education Research	Cognitive Processes of Preservice Music Teachers During Observation of Music Instruction	The purpose of this study was to examine the focus of attention and reflective thinking in undergraduate music education students' retrospective reports of videotaped teaching episodes. Following observation of six short videotape excerpts of three experienced instrumental music teachers, subjects ( n = 24) from a medium-sized American University generated retrospective reports of their thinking …		[YS]	[YS]	[YS]	[YS]	[TM]	[TM]
	34	1993-01-01	International Journal of Sport Psychology	Cognitive strategies for coping with stress in a simulated golfing task	The study examined the efficacy of approach and avoidance strategies for coping with stress experienced during sports performance. Subjects were 90 undergraduate female students whose ages ranged from 17 years to 40 years. The approach task was to putt ten golf balls along an S shaped path to reach a target hole. The avoidance task was to putt ten golf balls into an easy target while music and no…		[YS]	[NO]	[YS]	[NO]	[EC]	[MO]
	35	2001-04-01	Cognitive and Behavorial Practice	Cognitive therapy for auditory hallucinations: A theory-based approach	Auditory hallucinations, probably the most common symptom of schizophrenia, are usually very distressing for patients. In this article it is suggested that a combination of the interpretations of voices and the content of voices cause the majority of this distress, and treatment approaches based on this assumption are outlined. Specifically, a cognitive therapy for voices based on recent cognitiv…		[YS]	[YS]	[YS]	[NO]	[EC]	[D]
	36	2016-07-01	Proceedings of the 26th International Seminar of the ISME Commission on Research	Competition for focus of attention: Attempts to multitask	The entire area of “multitasking” has received continued emphasis since the inception of modern devices that can be used “at the same time.” The thrust of the current research is to test listeners in regard to their attentive music listening versus their attention to a GRE Reading Test when both are presented simultaneously. The current investigations constitute two replications of a study from o…		[YS]	[YS]	[NO]	[YS]	[EC]	[C]
	37	2017-01-01	Proceedings of International Conference on Advanced Education, Psychology and Sports Science (AEPSS 2017)	Construction and Implementation of Network Teaching Platform for Western Music History and Masterpiece Appreciation Course	In recent years, the state has paid more and more attention to the education of colleges and universities, and the application of network data technology in high school curriculum has been more and more extensive. It has realized the combination of traditional teaching and network multimedia teaching. Western music history and masterpiece appreciation course network platform construction has grad…		[YS]	[YS]	[NO]	[NO]	[EC]	[MO]
	38	2018-09-01	Transgressões da música nas séries de ambientação histórica	Constructions and transgressions of music in the series of historical background	Music plays an essential role in the viewing experience of the viewer. Although in the audiovisual story the image is the conscious focus of attention, music provides a series of effects, sensations or meanings that add value to the narrative and are projected as part of the visual discourse. Among the functions of audiovisual music stands out the one of creating convincing atmospheres of time or…		[YS]	[YS]	[YS]	[NO]	[EC]	[D]
	39	Mar-20	International Journal of Clinical and Experimental Hypnosis	Contemplative Practices and Hypnosis: Emerging Perspectives and Future Directions	A distinctive feature common to many contemplative practices is a focus of attention and procedure of induction toward achieving an altered state of consciousness. In recent years, practices like mindfulness have become increasingly popular, and there has been increased interest in the relationship between hypnosis and mindfulness-based practices as well as other contemplative practices including…		[YS]	[YS]	[YS]	[NO]	[EC]	[D]
	40	2002-09-01	Behavioral Research and Therapy	Coping with the stress of a painful medical procedure	To evaluate its effect on procedure-related distress, the focus of attention was manipulated by providing training to hospitalized acute burn patients (n=42). Participants were randomly assigned to attention focusing (i.e. attending to procedural sensations) or music distraction (i.e. attention diverting) coping interventions, or to usual care during the target dressing change. Coping behavior (i…		[YS]	[YS]	[YS]	[NO]	[EC]	[D]
	41	Dec-19	no english translation of journal	Correspondence between V. A. Zhukovsky and F. von Müller as a monument to the literature and culture of romanticism	no english translation of abstract		[NO]	[YS]	[YS]	[NO]	[EC]	[MO]
	42	2018-11-01	NeuroImage	Cortical tracking of multiple streams outside the focus of attention in naturalistic auditory scenes	In everyday life, we process mixtures of a variety of sounds. This processing involves the segregation of auditory input and the attentive selection of the stream that is most relevant to current goals. For natural scenes with multiple irrelevant sounds, however, it is unclear how the human auditory system represents all the unattended sounds. In particular, it remains elusive whether the sensory…		[YS]	[YS]	[YS]	[NO]	[EC]	[D]
	43	2016-11-01	Geografiska Annaler: Series B, Human Geography	Creativity in time and space	The focus of attention in this article is that of milieux as forges for creativity and renewal. Among the milieux presented are places, corporations and research institutions. The renewal discussed here includes art, architecture, music and literature as well as science and technology. The goal of this article is to identify characteristics of importance in environments where exceptionally creati…		[YS]	[YS]	[YS]	[NO]	[EC]	[D]
	44	2022-06-01	Auditory Perception & Cognition	Cross-modal Transfer of Valence or Arousal from Music to Word Targets in Affective Priming?	This registered report considers how emotion induced in an auditory modality (music) can influence affective evaluations of visual stimuli (words). Specifically, it seeks to determine which emotional dimension is transferred across modalities – valence or arousal – or whether the transferred dimension depends on the focus of attention (feature-specific attention allocation). Two experiments were …		[YS]	[YS]	[YS]	[YS]	[TM]	[TM]
	45	2018-02-01	Music Education Research	De-sacralizing the European: music appreciation (then) and music listening (now)	Common approaches to teaching music listening emphasise ‘attentive listening’ and ‘active listening’ (Campbell, Patricia Shehan. 2005. “Deep Listening to the Musical World.” Music Educators Journal 92 (1): 30–36. doi:10.2307/3400224) and minimise explorations of everyday music listening practices (Madsen, Clifford, and John Geringer. 2001. “A Focus of Attention Model for Meaningful Listening.” Bu…		[YS]	[YS]	[YS]	[NO]	[EC]	[D]
	46	2011-09-01	College Teaching	Development of a Classroom Authority Observation Rubric	When student end-of-course ratings are not commensurate with instructor skill and effort, one possible reason may be that students question the instructor's authority. It is proposed here that such doubts about authority are reinforced by specific instructor behaviors. This pilot study attempts to identify these behaviors in the interest of reducing their occurrence in the classroom. In order to …		[YS]	[YS]	[YS]	[NO]	[EC]	[D]
	47	1990-06-01	Bulletin of the Council for Research in Music Education	Differential patterns of music listening: Focus of attention of musicians versus nonmusicians	This study was designed to investigate patterns of music listening among music and nonmusic majors regarding four primary constituent elements of music. Specifically, the research was designed to determine whether listeners demonstrate consistent focused listening patterns to the elements of rhythm, dynamics, timbre, and melody across excerpts intentionally chosen for salience of the above elemen…		[YS]	[NO]	[YS]	[YS]	[EC]	[B]
	48	2016-11-01	Transportation Research Part F: Traffic Psychology and Behaviour	Distinguishing patterns in drivers' visual attention allocation using Hidden Markov Models	Driving is an intricate task where different demands compete for the driver’s attention. Current interface designs present novel multi-modal interactions that extend beyond traditional visual-manual modalities. These new interaction paradigms have given rise to additional subtask elements which call upon varying degrees of cognitive, auditory, vocal, visual, and manual resources. The draw on a la…		[YS]	[YS]	[YS]	[NO]	[EC]	[D]
	49	2011-02-01	Presence: Teleoperators and Virtual Environments	Does Virtual Reality Enhance Exercise Performance, Enjoyment, and Dissociation? An Exploratory Study on a Stationary Bike Apparatus	The present study aimed at testing the general assumption that virtual reality can enhance the experience of exercising. More specifically, we tested the effects of sensory input (music and video feedback) during physical training on performance, enjoyment, and attentional focus by means of a computerized ergometer coupled with VR software. Twelve university students participated in the study. Th…		[YS]	[YS]	[YS]	[NO]	[EC]	[D]
	50	2005-07-01	Psychology of Music	Education and the music culture of Polish adolescents	This is a study of selected aspects of the music culture of Polish adolescents who learn music at high school. It was assumed that the following factors form the foundation of music culture: positive motivation, interest, the understanding of music, and the experience of values relating to music. Music culture also requires some level of music information to facilitate the development of the capa…		[YS]	[YS]	[YS]	[NO]	[EC]	[D]
	51	May-08	UPDATE: Applications of Research in Music Education	Effect of Music Complexity on Nonmusicians' Focus of Attention to Melody or Harmony	This study is a replication and extension of a previous study to investigate the effect of musical complexity on non_x0002_musicians’ focus of attention to melody or harmony. The research questions addressed were as follows: (a) Is there a difference in focus of attention among levels of melodic complexity and harmonic complexity? (b) Is there a signifi_x0002_cant difference in focus of attention…		[YS]	[YS]	[YS]	[YS]	[TM]	[TM]
	52	Oct-16	International Journal of Exercise Science	Effect of Music Tempo on Attentional Focus and Perceived Exertion during Self-selected Paced Walking	This study investigated the influence of music on the rating of perceived exertion (RPE) and attentional focus during walking at a self-selected pace. Fifteen overweight and obese women volunteered to participate in the study. They underwent four sessions: the first for incremental maximal test and anthropometric measurement followed by three experimental sessions. After the first session, they w…		[YS]	[YS]	[YS]	[NO]	[EC]	[D]
	53	Oct-05	Journal of Research in Music Education	Effect of music training and musical complexity on focus of attention to melody or harmony	The purpose of this study was to investigate the relationships between music training and musical complexity and focus of attention to melody or harmony. Participants (N= 192) were divided into four groups: university jazz majors (n= 64), other university music majors (n= 64), high school instrumentalists (n= 32), and junior high instrumentalists (n= 32). The musical complexity variable consisted…		[YS]	[YS]	[YS]	[YS]	[TM]	[TM]
	54	2017-06-01	Medical Problems of Performing Artists	Effect of the Alexander Technique on Muscle Activation, Movement Kinematics, and Performance Quality in Collegiate Violinists and Violists: A Pilot Feasibility Study	Musicians are trained to attend to aural and visual senses, to the detriment of kinesthetic awareness, which often results in unnecessary muscle tension and narrowed attentional focus. The Alexander technique (AT) addresses these concerns by approaching action using a process of whole-body consciousness. Incorporation of AT concepts into skill practice may reduce static tension in playing and res…		[YS]	[YS]	[YS]	[YS]	[EC]	[D]
	55	2016-06-01	International Journal of Music Education	Effect of virtual reality exposure and aural stimuli on eye contact, directional focus, and focus of attention of novice wind band conductors	This study examined the effects of virtual reality immersion with audio on eye contact, directional focus and focus of attention for novice wind band conductors. Participants (N = 34) included a control group (n = 12) and two virtual reality groups with (n = 10) and without (n = 12) head tracking. Participants completed conducting/score study sessions twice a week for four weeks. Individual video…		[YS]	[YS]	[YS]	[YS]	[TM]	[TM]
	56	2009-07-01	Contributions to Music Education	Effect of voice-part training and music complexity on focus of attention to melody or harmony	The purpose of this study was to investigate the possible effects of choral voice-part training/experience and music complexity on focus of attention to melody or harmony. Participants (N = 150) were members of auditioned university choral ensembles divided by voice-part (sopranos, n = 44; altos, n = 33; tenors, n = 35; basses, n = 38). The music complexity variable consisted of four levels of me…		[YS]	[YS]	[YS]	[YS]	[TM]	[TM]
	57	2023-01-01	Psychology of Music	Effects of attention focus instructions on amateur piano performance	Detriments to performance under pressure are common in many performance settings, from public speaking to skilled sports or music performances. In the last few decades, sports scientists have suggested that the quality and accuracy of movements can depend on what the performer attends to while executing the action, with an external focus of attention directed at the effects of the movement on the…		[YS]	[YS]	[YS]	[YS]	[TM]	[TM]
	58	2021-08-01	Journal of Research in Music Education	Effects of Attentional Focus on Motor Performance and Physiology in a Slow-Motion Violin Bow-Control Task: Evidence for the Constrained Action Hypothesis in Bowed String Technique	The constrained action hypothesis states that focusing attention on action outcomes rather than body movement improves motor performance. Dexterity of motor control is key to successful music performance, making this a highly relevant topic to music education. We investigated effects of focus of attention (FOA) on motor skill performance and EMG muscle activity in a violin bowing task among exper…		[YS]	[YS]	[YS]	[YS]	[TM]	[TM]
	59	2017-08-01	Physiology & Behaviour	Effects of auditory stimuli on electrical activity in the brain during cycle ergometry	The present study sought to further understanding of the brain mechanisms that underlie the effects of music on perceptual, affective, and visceral responses during whole-body modes of exercise. Eighteen participants were administered light-to-moderate intensity bouts of cycle ergometer exercise. Each exercise bout was of 12-min duration (warm-up [3 min], exercise [6 min], and warm-down [3 min]).…		[YS]	[YS]	[YS]	[YS]	[EC]	[D]
	60	2022-01-01	Journal of Music Teacher Education	Effects of Camera Placement on Undergraduates' Peer Teaching Reflection	We investigated whether camera placement affects peer teachers’ focus of attention during reflection. Preservice music teachers (N = 14) reflected on peer teaching videos that had been recorded simultaneously from a head-mounted camera and a tripod_x0002_mounted camera at the back of the classroom. Participants completed the teaching reflection cycle twice, providing their observation comments in…		[YS]	[YS]	[YS]	[YS]	[TM]	[TM]
	61	2021-07-01	International Journal of Music Education	Effects of focus of attention instructions on listeners' evaluations of solo instrumental performance	The purpose of this study was to examine the effects of focus of attention instructions (i.e. focus on the solo, accompaniment, or collaboration) on listeners’ performance evaluations. Participants (N= 159) were inservice band directors who listened to and evaluated the accuracy and expressivity of four excerpts of Haydn’s Concerto for Trumpet in E-Flat Major, which we created by synchronizing re…		[YS]	[YS]	[YS]	[YS]	[TM]	[TM]
	62	Mar-19	Journal of Research in Music Education	Effects of Focus of Attention on Performance by Second Year Band Students	This study tested the effect of the motor learning paradigm of internal and external focus of attention (FOA) with middle school band students. A total of 56 second-year band students (woodwinds n = 28; valved brass n = 18; trombones n = 10) practiced isochronous, alternating pitch patterns (e.g., eighth notes C–A–C–A–C–A–C) in three conditions: control (no FOA), internal (“think about your finge…		[YS]	[YS]	[YS]	[YS]	[TM]	[TM]
	63	Oct-16	Journal of Research in Music Education	Effects of focus of attention on tone production in trained singers	Motor performance in familiar tasks is often advantaged when performers focus on the effects of their movements rather than on the movements themselves. But, this phenomenon has yet to be studied systematically in the context of vocal production. I evaluated 20 trained singers’ vocal tone as they varied their focus of attention. Each participant performed a short vocalise, a phrase of “My Country…		[YS]	[YS]	[YS]	[YS]	[TM]	[TM]
	64	2017-08-01	Journal of the American Medical Association (JAMA)	Effects of Improvisational Music Therapy vs Enhanced Standard Care on Symptom Severity Among Children With Autism Spectrum Disorder: The TIME-A Randomized Clinical Trial	Importance: Music therapy may facilitate skills in areas affected by autism spectrum disorder (ASD), such as social interaction and communication. Objective: To evaluate effects of improvisational music therapy on generalized social communication skills of children with ASD. Design, Setting, and Participants: Assessor-blinded, randomized clinical trial, conducted in 9 countries and enrolling chil…		[YS]	[YS]	[YS]	[NO]	[EC]	[D]
	65	2015-11-01	Journal of Reseach in Music Education	Effects of Internal and External Focus of Attention During Novices' Instructional Preparation on Subsequent Rehearsal Behaviors	The purpose of this study was to investigate the effects of internal versus external focus of attention during novice teachers’ instructional preparation on their subsequent rehearsal behaviors. Thirty-two undergraduate instrumental music education students led bands in a series of three, 6-minute rehearsals on their assigned excerpt. Prior to these rehearsals, participants engaged in condition-s…		[YS]	[YS]	[YS]	[YS]	[TM]	[TM]
	66	May-14	Journal of Research in Music Education	Effects of Internal and External Focus of Attention on Novices' Rehearsal Evaluations	The purpose of this study was to investigate the effects of internal and external focus of attention on novices’ rehearsal evaluations. Thirty-two undergraduate instrumental music education students led bands in a series of three 6-minute rehearsals on their assigned excerpt. Prior to these rehearsals, participants were led in score study and rehearsal preparation activities. Internal group (n = …		[YS]	[YS]	[YS]	[YS]	[TM]	[TM]
	67	2017-01-01	Psychomusicology: Music, Mind, and Brain	Effects of Internal and External Focus of Attention on Woodwind Performance	The purpose of this study was to examine the motor learning construct of focus of attention in the context of playing a woodwind instrument. In an internal focus condition, a musician attends to a physical part of the body; in an external focus condition, a musician attends to an aspect of performance not attached to the body, such as the performance outcome of sound. Novice (n = 15) and experien…		[YS]	[YS]	[YS]	[YS]	[TM]	[TM]
	68	1995-08-01	The Journal of General Psychology	Effects of Mental Practice and Modeling on Guitar and Vocal Performance	The effectiveness of various mental practice regimens in music performance was compared. Guitarists and vocalists who were college-level music majors learned short musical excerpts under four conditions: (a) continuous physical practice; (b) mental practice alternating with physical practice; (c) mental practice with a modeled recording of the music alternating with physical practice; and (d) a m…		[YS]	[NO]	[YS]	[NO]	[EC]	[MO]
	69	Mar-17	Journal of Sport and Health Science	Effects of music and video on perceived exertion during high-intensity exercise	Background: Dissociative attentional stimuli (e.g., music, video) are effective in decreasing ratings of perceived exertion (RPE) during low-to-moderate intensity exercise, but have inconsistent results during exercise at higher intensity. The purpose of this study was to assess attentional focus and RPE during high-intensity exercise as a function of being exposed to music, video, both (music an…		[YS]	[YS]	[YS]	[NO]	[EC]	[D]
	70	Oct-19	Journal of Research in Music Education	Effects of Pre-Tuning Vocalization Behaviors on the Tuning Accuracy of College Instrumentalists	The purpose of this study was to examine the effects of two pre-tuning vocalization behaviors (humming and singing) on the tuning accuracy of woodwind and brass instrumentalists. Undergraduate collegiate musicians (N = 72) performed a sustained stimulus pitch (concert B-flat) while engaging in one of the two conditions or the control condition (silence). We also explored the relationships between…		[YS]	[YS]	[YS]	[NO]	[EC]	[D]
	71	2022-04-01	Science & Sports	Effects of self-selected or randomly selected music on performance and psychological responses during a sprint interval training session	Objective: The purpose of this study was to analyze the effects of self-selected and randomly selected music on perceptual and performance responses during a sprint interval training (SIT) session. Equipment and Methods: 16 physically active males (M age = 27.0, SD = 3.9 years; M body mass = 78.1, SD = 9.6 kg; M height = 1.77, SD = 0.05 meters) performed a low-volume SIT session composed by 8 × 1…		[YS]	[YS]	[YS]	[NO]	[EC]	[D]
	72	2009-11-01	Contemporary Music Review	ENP: A System for Contemporary Music Notation	The focus of attention of this paper is a music notation application, the Expressive Notation Package or ENP, conceived by Mika Kuuskankare. We explore some important design issues, through examples dealing with user interface design, music representation, and semantics. Our applications relate closely to computer-assisted composition. In this paper we deal particularly with contemporary music no…		[YS]	[YS]	[YS]	[NO]	[EC]	[D]
	73	2011-01-01	Capter in a book: States of Consciousness	Ethno Therapy, Music and Trance: An EEG Investigation into a Sound-Trance Induction	Music has been used since ancient times in healing rituals. It has been played for people to induce altered states of consciousness (ASC), which change the focus of attention, mood, and thoughts about the world and the self. Music and altered states are connected in various ways concerning context, personal set, socio-ecological setting, and cultural beliefs. Discussion is ongoing as to whether m…		[YS]	[YS]	[NO]	[NO]	[EC]	[MO]
	74	2016-09-01	Voice and Speech Review	Evaluating stress reduction techniques and Fitzmaurice VoiceworkÂ® as a template for addressing performance anxiety and enhancing focus in student actors	Research conducted over the past 20 years in psychology, voice science, kinesiology, and neuroscience shows promising results in establishing the potential of breath management, attentional focus, and somatic disciplines to enhance the ability of individuals to function effectively under intense and often stressful performance circumstances. Many of these approaches have been incorporated into th…		[YS]	[YS]	[YS]	[NO]	[EC]	[D]
	75	1967-01-01	Language and Speech	Experimental Manipulation of the Production of Active and Passive Voice in Children	Two experiments were carried out in an attempt to manipulate the voice in which children encoded a denotative domain of events. In Experiment I the direction in which the child visually scanned a picture was varied ; in Experiment II the child’s " focus of attention " was manipulated through the type of question asked of him about a picture. In general, when the acted-upon element or recipient of…		[YS]	[NO]	[YS]	[NO]	[EC]	[MO]
	76	Dec-22	Religions	Explaining How Community Music Engagement Facilitates Social Cohesion through Ritualised Belonging	The flourishing society envisioned by the South African government’s National Development Plan 2030 is based on nation-building and social cohesion. With the recent civil unrests, calls for healing a nation characterised by poverty, inequality and violence through social cohesion have again been made. Community music engagement is uniquely positioned to achieve social cohesion since the disciplin…		[YS]	[YS]	[YS]	[NO]	[EC]	[D]
	77	2020-09-01	Unpublished Dissertation	Exploring focus of attention in music learning	The acquisition and refinement of complex motor skills requires that learners focus attention strategically in order to optimize performance outcomes. A considerable body of research across a variety of disciplines supports the idea that performers who focus their attention on the external effects of the body’s movements experience enhanced performance outcomes, whereas those who attend more to t…		[YS]	[YS]	[NO]	[YS]	[EC]	[C]
	78	2016-07-01	Psychology of Music	Exploring the thoughts and attentional focus of music students under pressure	Musicians often play under circumstances in which pressure may lead to anxiety and performance deterioration. Theories suggest that a drop in performance is due to a shift in focus of attention towards task-irrelevant information. In this study, we asked music students to report what they think and where they focus attention in three situations: when they play under pressure (Study 1; n = 81), th…		[YS]	[YS]	[YS]	[YS]	[TM]	[TM]
	79	2014-01-01	Psychology of Music	Exploring the thoughts and focus of attention of elite musicians under pressure	Although musicians often have to perform under high pressure, there is little systematic research into the foci of attention needed to maintain performance in such situations. In the current study, we asked elite musicians to report what they focus on and think about during moments of high pressure, using two retrospective methods (concept mapping and verbal reports). For concept mapping, seven e…		[YS]	[YS]	[YS]	[YS]	[TM]	[TM]
	80	Dec-17	The Journal of Neuroscience	Extensive Tonotopic Mapping across Auditory Cortex Is Recapitulated by Spectrally Directed Attention and Systematically Related to Cortical Myeloarchitecture	Auditory selective attention is vital in natural soundscapes. But it is unclear how attentional focus on the primary dimension of auditory representation—acoustic frequency—might modulate basic auditory functional topography during active listening. In contrast to visual selective attention, which is supported by motor-mediated optimization of input across saccades and pupil dilation, the primate…		[YS]	[YS]	[YS]	[NO]	[EC]	[D]
	81	Dec-18	Journal of Eye Movement Research	Eye movements, attention, and expert knowledge in the observation of Bharatanatyam dance	Previous research indicates that dance expertise affects eye-movement behaviour—dance experts tend to have faster saccades and more tightly clustered fixations than novices when observing dance, suggesting that experts are able to predict movements and process choreographic information more quickly. Relating to this, the present study aimed to explore (1) the effects of expertise on eye movements…		[YS]	[YS]	[YS]	[NO]	[EC]	[D]
	82	2019-06-01	Unpublished Dissertation	Finding Focus. Using external focus of attention for practicing and performing music	Playing music is about doing and not knowing. A musician’s art is dependent on the complex motor control that is learnt over years of practice. This research is concerned with the question: ‘What kind of focus facilitates optimal learning and performance?’ According to Gabriele Wulf, external focus – the focussing of attention on the intended effect of one’s movements has been found to be a bette…		[YS]	[YS]	[NO]	[YS]	[EC]	[C]
	83	Oct-17	Procedings of ICCV Workshops	Finding Time Together: Detection and Classification of Focused Interaction in Egocentric Video	Focused interaction occurs when co-present individuals, having mutual focus of attention, interact by establishing face-to-face engagement and direct conversation. Face-to_x0002_face engagement is often not maintained throughout the en_x0002_tirety of a focused interaction. In this paper, we present an online method for automatic classification of unconstrained egocentric (first-person perspectiv…		[YS]	[YS]	[NO]	[NO]	[EC]	[MO]
	84	Oct-19	Journal of British Cinema and Television	First Left, Guv? Mapping the Class-encoded Agency of Commercial Television's Spy-cop Archetype, 1967-78	This article examines depictions of class-encoded agency in the English spy operative and police detective protagonists that appeared on commercial television during the late 1960s and 1970s. Its purpose is to discover connections between constructions of this agency and class-based discourses relating to what Michael Kenny (1995) has termed the ‘first New Left’ (1956–62). The focus of attention …		[YS]	[YS]	[YS]	[NO]	[EC]	[D]
	85	2021-08-01	Psychology of Music	Flow and music performance: Professional musicians and music students' views	Performing music at the highest levels involves great competitiveness. When each performance represents a major personal challenge, success is no longer solely dependent on a high level of technical mastery: the psychological aspects of the performance also have a decisive impact. The concept of flow is presented as a phenomenon associated with significant improvements in the musician’s performan…		[YS]	[YS]	[YS]	[YS]	[TM]	[TM]
	86	2022-09-01	Journal of Voice	Focus of Attention in Voice Training	Objective: The vast majority of motor learning studies investigating focus of attention have found that an external focus of attention (focusing on the effect of a movement) results in enhanced performance and learning, compared to an internal focus of attention (focusing on the body movement itself). The present study attempts to determine if the high incidence of internal focus of attention ins…		[YS]	[YS]	[YS]	[YS]	[TM]	[TM]
	87	2020-11-01	Journal of Research in Music Education	Focus of Attention Verbalizations in Beginning Band: A Multiple Case Study	Although the effects of focus of attention (FOA) on the performance of gross motor skills are now well understood, less is known about the role of FOA in naturalistic classroom settings where learners are engaged in the ongoing acquisition and refinement of complex motor skills. The purpose of this study, the first of its kind, was to explore how music teachers focus learners’ attention on physic…		[YS]	[YS]	[YS]	[YS]	[TM]	[TM]
	88	2011-02-01	Journal of Research in Music Education	Focus of attention affects performance of motor skills in music	To test the extent to which learners performing a simple keyboard passage would be affected by directing their focus of attention to different aspects of their movements, 16 music majors performed a brief keyboard passage under each of four focus conditions arranged in a counterbalanced design—a total of 64 experimental sessions. As they performed the test passage, participants were directed to f…		[YS]	[YS]	[YS]	[YS]	[TM]	[TM]
	89	2013-08-01	Unpublished Dissertation	Focus of Attention Affects Singers’ Tone Production	It is now well understood that skilled motor behavior is affected by performers' focus of attention. This effect has been demonstrated in numerous and varied motor tasks, from golf-putting to piano playing. I conducted two experiments with college-aged singers to test the extent to which trained singers' vocal tone is affected by their focus of attention while singing. In Experiment 1 (N = 11) pa…		[YS]	[YS]	[NO]	[YS]	[EC]	[C]
	90	1997-04-01	Journal of Research in Music Education	Focus of attention and aesthetic response	In the present study, focus of attention to musical elements was investigated in an attempt to ascertain which elements are perceived as most prominent in relation to aesthetic response as demonstrated in previous work. One hundred experienced musicians listened to the last 20 minutes of Act I of Puccini's La Bohème. Fifty musicians indicated via the Continuous Response Digital Interface (CRDI) w…		[YS]	[NO]	[YS]	[YS]	[EC]	[B]
	91	2018-01-01	International Journal of Choral Singing	Focus of attention in singing: Expert listeners’ descriptions of change in trained singers’ tone quality	It is now well understood that skilled motor behavior is affected by performers’ focus of attention (Wulf, 2013). This effect has been demonstrated in numerous and varied motor tasks from golf-putting to piano playing, but there has been little systematic research devoted to this aspect of vocal pedagogy. The purpose in this study was to determine whether the vocal tone quality of experienced sin…		[YS]	[YS]	[YS]	[YS]	[TM]	[TM]
	92	2021-01-01	Journal of Singing	Focus of Attention Research: A Review and Update for Teachers of Singing	The topic of focus of attention is not a new one to the “Mindful Voice” column and is highly relevant for all who train performers. For those unfamiliar with the topic, focus of attention research is a subset of the motor learning field that attempts to answer the question: Where should performers place their attention during learning and performance? The past two decades have produced a sizable …		[YS]	[YS]	[YS]	[YS]	[TM]	[TM]
	93	Dec-95	Bulletin of the Council for Research in Music Education	Focus of attention to elements: Listening patterns of musicians and nonmusicians	We investigated patterns of music listening among music major and nonmusic major students (N = 120). Ten instrumental music excerpts were presented that contained salient examples of rhythm, dynamics, timbre, melody, or these four elements concomitantfy. Listeners responded by indicating the relative percentages that each of the four elements and an "everything" category were heard as prominent a…		[YS]	[NO]	[YS]	[NO]	[EC]	[MO]
	94	2011-02-01	International Journal of Music Education	Focus of attention to melody or harmony and perception of music tension: An exploratory study	This project represents an initial investigation into utilizing the two-dimensional Continuous Response Digital Interface (CRDI) to track listener perceptions related to the possible relationships between focus of attention to musical elements and perceived musical tension. The two-dimensional CRDI software creates an environment in which the listener can track their perceptions on two planes sim…		[YS]	[YS]	[YS]	[YS]	[TM]	[TM]
	95	1997-07-01	Bulletin of the Council for Research in Music Education	Focus of Attention to Musical Elements in Haydn's" Symphony# 104"	The present study investigates focus of attention to musical elements in an attempt to ascertain what elements are perceived as most salient in relationship to Haydn's Symphony #104. Additionally, individual elements are compared to aesthetic response and tension response demonstrated in previous work. One hundred subjects in the present study listened to the first movement of Haydn's "London" Sy…		[YS]	[NO]	[YS]	[YS]	[EC]	[B]
	96	2018-11-01	Adaptive Behaviour	From sensorimotor dependencies to perceptual practices: making enactivism social	Proponents of enactivism should be interested in exploring what notion of action best captures the type of action–perception link that the view proposes, such that it covers all the aspects in which our doings constitute and are constituted by our perceiving. This article proposes and defends the thesis that the notion of sensorimotor dependencies is insufficient to account for the reality of hum…		[YS]	[YS]	[YS]	[NO]	[EC]	[D]
	97	2002-01-01	Augmentative and Alternative Communication	Generalization of skills using pictographic and voice output communication devices	This case study focused on skill generalization following instruction of an adolescent girl with multiple disabilities using two augmentative and alternative communication (AAC) devices: a simple pictographic display and a voice output communication aid (VOCA) with an identical display used as an overlay. An alternating treatments design was used to assess community members' response latency, foc…		[YS]	[YS]	[YS]	[NO]	[EC]	[D]
	98	2020-04-01	Mulrimodal Technologies and Interaction	Generation of Head Movements of a Robot Using Multimodal Features of Peer Participants in Group Discussion Conversation	In recent years, companies have been seeking communication skills from their employees. Increasingly more companies have adopted group discussions during their recruitment process to evaluate the applicants’ communication skills. However, the opportunity to improve communication skills in group discussions is limited because of the lack of partners. To solve this issue as a long-term goal, the ai…		[YS]	[YS]	[YS]	[NO]	[EC]	[D]
	99	2020-11-01	HRB Open Research	Giving voice to those directly affected by the COVID-19 pandemic - the experience and reflections of a person with dementia	The coronavirus disease 2019 (COVID-19) pandemic presents unprecedented challenges to society. Behind the daily tally of deaths and cases of infection are individuals and families who are experiencing the ultimate consequence of this disease. Every aspect of our lives has been affected and these affects are amplified for those who have to cocoon and have conditions such as dementia. There is litt…		[YS]	[YS]	[YS]	[NO]	[EC]	[D]
	100	2022-11-01	Cognition and Emotion	Going beyond ourselves: the role of self-transcendent experiences in wisdom	Having good moral character often involves shifting one’s focus of attention from the self to others and the world. Across three studies (N = 605 adults), we found converging evidence that self-transcendent experiences, specifically awe and flow, enabled the expression of wisdom, as captured by wise reasoning and epistemic humility measures. Study 1 found that dispositionally awe- and flow-prone …		[YS]	[YS]	[YS]	[NO]	[EC]	[D]
	101	2011-02-01	Aviation, Space, and Environment Medicine	Guided imagery, anxiety, heart rate, and heart rate variability during centrifuge training	Background: Centrifuge training is an important method of improving the hypergravity tolerance of pilots, cosmonauts, and Chinese astronauts. However, the concomitants of tension or anxiety often impede training. Guided imagery (GI), a mind-body relaxation technique, provides a behavioral and cognitive means whereby individuals are able to exert control over the focus of attention. This study aim…		[YS]	[YS]	[YS]	[NO]	[EC]	[D]
	102	Oct-07	Perception & Psychophysics	Harmonic expectation and affect in Western music: effects of attention and training	We investigated the effects of selective attention and musical training on the processing of harmonic expectations. In Experiment 1, participants with and without musical training were required to respond to the contour of melodies as they were presented with chord progressions that were highly expected, slightly unexpected, or extremely unexpected. Reaction time and accuracy results showed that …		[YS]	[YS]	[YS]	[YS]	[TM]	[TM]
	103	May-04	Reproductive Health Matters	Holy hatred	There are at least 83 countries where homosexuality is condemned in the criminal code; 26 of these are Muslim countries and in seven the death penalty for persons presumed guilty of homosexual acts makes sexual minorities extremely vulnerable. In spite of such obstacles, same-sex relationships do take place, even in the most repressive countries. Sometimes the very segregation of the sexes allows…		[YS]	[YS]	[YS]	[NO]	[EC]	[D]
	104	Oct-19	Proceedings of the ICMI	Improved Visual Focus of Attention Estimation and Prosodic Features for Analyzing Group Interactions	Collaborative group tasks require efficient and productive verbal and non-verbal interactions among the participants. Studying such interaction patterns could help groups perform more efficiently, but the detection and measurement of human behavior is challenging since it is inherently multimodal and changes on a millisecond time frame. In this paper, we present a method to study groups performin…		[YS]	[YS]	[NO]	[NO]	[EC]	[MO]
	105	2013-06-01	Proceedings of the 60th Annual Meeting of the American College of Sports Medicine	Influence Of Music, Attentional Style, And Exercise Intensity On Attentional Focus And Rpe	no abstract		[NO]	[YS]	[NO]	[NO]	[EC]	[MO]
	106	2015-02-01	Physiology & Behaviour	Influence of music on performance and psychophysiological responses during moderate-intensity exercise preceded by fatigue	Purpose: We examined the effects of listening to music on time to exhaustion and psychophysiological responses during moderate-intensity exercise performed in fatigued and non-fatigued conditions. Methods: Fourteen healthy men performed moderate-intensity exercise (60% Wmax) until exhaustion under four different conditions: with and without pre-fatigue (induced by 100 drop jumps) and listening an…		[YS]	[YS]	[YS]	[NO]	[EC]	[D]
	107	2008-01-01	Music Performance Research	Insights about practice from the perspective of motor learning: a review	In this article, we review recent research in motor learning and discuss its implications for music pedagogy. Specifically, we review factors that have been shown to have reliable effects on motor learning, including aug_x0002_mented feedback, the order of tasks (blocked versus random practice), rvational practice, the learner’s focus of attention, and self-controlled practice. The findings sugge…		[YS]	[YS]	[YS]	[YS]	[TM]	[TM]
	108	2020-01-01	Computer & Education	Instructor presence in video lectures: Eye gaze matters, but not body orientation	The instructor's on-screen presence, rather than just voice, has rapidly become a popular feature in video lectures. Eye gaze and body orientation are core indicators of an instructor's attentional focus in classroom settings, but it is not well known how these factors influence learners' attention allocation and learning performance in video lectures with the on-screen presence of instructors pr…		[YS]	[YS]	[YS]	[NO]	[EC]	[D]
	109	2011-04-01	Nations and Nationalisms	Intellectuals and politics	By imagining their audiences, intellectuals invented and constructed the collective identities of nations and transnational communities like Europe or humankind. Four ideal types of intellectuals are outlined by describing them in their relation to politics: the intellectual as cosmopolitan ascetic; the intellectual as enlightened legislator; the intellectual as revolutionary; and the intellectua…		[YS]	[YS]	[YS]	[NO]	[EC]	[D]
	110	2019-07-01	The Journal of Neuroscience	Interactions between Conscious and Subconscious Signals: Selective Attention under Feature-Based Competition Increases Neural Selectivity during Brain Adaptation	Efficient perception in natural environments depends on neural interactions between voluntary processes within cognitive control, such as attention, and those that are automatic and subconscious, such as brain adaptation to predictable input (also called repetition suppression). Although both attention and adaptation have been studied separately and there is considerable knowledge of the neurobio…		[YS]	[YS]	[YS]	[NO]	[EC]	[D]
	111	May-20	Psychology, Health & Medicine	Interactive effect of listening to music and mid- and post-exercise affective change on exercise intention	In this study, we examined the effects of music on affective changes (mid- and post-exercise) and further investigated the influence of the affective changes on exercise intention. A repeated measures design incorporating counterbalancing techniques was used in the conduction of the study on 80 university students (40 female students). Participants engaged in a stationary cycling exercise at cond…		[YS]	[YS]	[YS]	[NO]	[EC]	[D]
	112	1999-01-01	Multimedia Systems	Interactive environments for music and multimedia	Multimodal Environments (MEs) are systems capable of establishing creative, multimodal user interaction by exhibiting real-time adaptive behaviour. In a typical scenario, one or more users are immersed in an environment allowing them to communicate by means of full-body movement, singing or playing. Users get feedback from the environment in real time in terms of sound, music, visual media, and a…		[YS]	[YS]	[YS]	[NO]	[EC]	[D]
	113	Dec-18	Across Languages and Cultures	Investigating ideology in news features translated for two Italian media	The paper focuses on the news backgrounder, a sub-genre which has until now received less attention in translation studies. It is a major site of the journalist’s voice and is thus deemed a fertile field for the exploration of subjectivity and ideology in translation. The paper, dealing with the language pair English–Italian, stems from an emblematic context which led to two case studies allowing…		[YS]	[YS]	[YS]	[NO]	[EC]	[D]
	114	Mar-19	Discourse Processes	Irony, Prosody, and Social Impressions of Affective Stance	In spoken discourse, understanding irony requires the apprehension of subtle cues, such as the speaker’s tone of voice (prosody), which often reveal the speaker’s affective stance toward the listener in the context of the utterance. To shed light on the interplay of linguistic content and prosody on impressions of spoken criticisms and compliments (both literal and ironic), 40 participants rated …		[YS]	[YS]	[YS]	[NO]	[EC]	[D]
	115	May-18	Journal of Voice	Kuwaiti Teachers' Perceptions of Voice Handicap	Objectives: The study aimed to investigate the effects of age, gender, level of education, experience, and class level taught on the perception of voice handicap by Kuwaiti teachers using the Arabic version of the Voice Handicap Index (VHI-Arab). The mean VHI scores of Kuwaiti teachers were compared with those of Jordanian and Emirati teachers. Methods: The study had a cross-sectional survey desi…		[YS]	[YS]	[YS]	[NO]	[EC]	[D]
	116	2012-01-01	International Journal of Sports Medicine	Listening to music in the first, but not the last 1.5 km of a 5-km running trial alters pacing strategy and improves performance	We examined the effects of listening to music on attentional focus, rating of perceived exertion (RPE), pacing strategy and performance during a simulated 5-km running race. 15 participants performed 2 controlled trials to establish their best baseline time, followed by 2 counterbalanced experimental trials during which they listened to music during the first (Mstart) or the last (Mfinish) 1.5 km…		[YS]	[YS]	[YS]	[NO]	[EC]	[D]
	117	Oct-15	Clinical Pediatrics	Live Music Therapy as an Active Focus of Attention for Pain and Behavioral Symptoms of Distress During Pediatric Immunization	A total of 100 children coming for routine immunization to pediatric outpatient department were included and were divided into experiment (n = 50) and control (n = 50) groups. Experiment group received live music therapy during immunization procedure. Control group received no intervention. The Modified Behavior Pain Scale (MBPS), 10-point pain levels, and 10-point distress levels were documented…		[YS]	[YS]	[YS]	[NO]	[EC]	[D]
	118	1995-01-01	Psychiatry	Longitudinal analysis of communication deviance in the families of schizophrenic patients	Considerable research on the family's contribution to the psychopathology and coping of mentally ill offspring has focused on disturbed parental communication patterns, in which parents are unable to share a common focus of attention and meaning with their children. This style of communication has been referred to as communication deviance (CD - Wynne and Singer 1963). Specifically, CD refers to …		[YS]	[NO]	[YS]	[NO]	[EC]	[MO]
	119	Mar-21	Consciousness and Cognition	Manual motor reaction while being absorbed into popular music	In three experiments, we investigated the behavioral consequences of being absorbed into music on performance in a concurrent task. We tested two competing hypotheses: Based on a cognitive load account, captivation of attention by the music and state absorption might slow down reactions in the decisional task. Alternatively, music could induce spontaneous motor activity, and being absorbed in mus…		[YS]	[YS]	[YS]	[NO]	[EC]	[D]
	120	Mar-83	Imagination, Cognition and Personality	Meditation and Hemispheric Specialization I: Absorbed Attention in Long-Term Adherence	The hypothesis that meditation facilitates cognitive processing of the right hemisphere (RH) and impairs processing of the left hemisphere (LH) was tested in three groups of matched subjects: long-term practitioners of Transcendental Meditation (TM), non-meditators, and novice TM practitioners who were followed for 3–5 months to identify drop-outs. A test battery of verbal, musical, and spatial t…		[YS]	[NO]	[YS]	[NO]	[EC]	[MO]
	121	Oct-22	Feminist Media Studies	Men not going their own way: a thick big data analysis of #MGTOW and #Feminism Tweets	Online misogyny is growing at an alarming rate, constituting a violent backlash against feminist activism for gender equality. In our paper, we analyze misogynistic discourses on Twitter generated by #MGTOW (men going their own way) using Thick Big Data. This mixed research method involved a quantitative analysis of 167,582 tweets with #MGTOW and #feminism, followed by a qualitative study of 1,00…		[YS]	[YS]	[YS]	[NO]	[EC]	[D]
	122	2018-11-01	Musicae Scientiae	Mental virtuosity: A new theory of performers' attentional processes and strategies	In contrast to the widespread approach of the notion of “virtuosity” highlighting mechanical dexterity, I advance the view that a crucial feature of both technical virtuosity and musical expressivity is a specific ability to readily and quickly adapt the attention to various constantly changing aspects of the musical process while performing. In this sense, virtuosity can be likened to general me…		[YS]	[YS]	[YS]	[YS]	[TM]	[TM]
	123	2011-09-01	Psychology of Music	Mindfulness, attention, and flow during music listening: An empirical investigation	This study investigated the effects of a brief mindfulness meditation induction technique on perceived attention, aesthetic response, and flow during music listening as measured by Continuous Response Digital Interface (CRDI) and questionnaire. Participants were students enrolled in music classes or ensembles at a comprehensive university in the southeastern United States (N = 132), and were rand…		[YS]	[YS]	[YS]	[YS]	[TM]	[TM]
	124	Mar-11	Applied Psychophysiology and Biofeedback	moBeat: Using interactive music to guide and motivate users during aerobic exercising	An increasing number of people are having trouble staying fit and maintaining a healthy bodyweight because of lack of physical activity. Getting people to exercise is crucial. However, many struggle with developing healthy exercising habits, due to hurdles like having to leave the house and the boring character of endurance exercising. In this paper, we report on a design project that explores th…		[YS]	[YS]	[YS]	[NO]	[EC]	[D]
	125	2013-01-01	Journal of Sport and Exercise Psychology	Moderating influence of dominant attentional style and exercise intensity on responses to asynchronous music	We examined independent and combined influences of asynchronous music and dominant attentional style (DAS) on psychological and psychophysical variables during exercise using mixed methods. Participants (N = 34) were grouped according to DAS and completed treadmill runs at three intensities (low, moderate, high) crossed with three music conditions (motivational, oudeterous, no-music control). Sta…		[YS]	[YS]	[YS]	[NO]	[EC]	[D]
	126	2016-07-01	Geometrics and Functional Analysis	Modular Curvature and Morita Equivalence	The curvature of the noncommutative torus T2θ (θ∈R∖Q) endowed with a noncommutative conformal metric has been the focus of attention of several recent works. Continuing the approach taken in the paper (Connes and Moscovici in J Am Math Soc 27:639–684, 2014) we extend the study of the curvature to twisted Dirac spectral triples constructed out of Heisenberg bimodules that implement the Morita equi…		[YS]	[YS]	[YS]	[NO]	[EC]	[D]
	127	2016-06-01	Journal of Singing	Motor Learning and Voice Training, Part II. Locus of Attention: Internal or External? That is the Question	Several previous “Mindful Voice” columns have been devoted to the topic of motor learning because motor learning is fundamental to what we do as singers. Motor learning is, quite simply, how our bodies learn to do their movements. A more complex definition from the field of motor learning research is that motor learning is a process, which is inferred (rather than directly observed), that leads t…		[YS]	[YS]	[YS]	[YS]	[TM]	[TM]
	128	2015-09-01	Journal of Singing	Motor learning and voice training: Locus of attention	Perceptual motor learning is, quite simply, how our bodies learn to do their movements. A more complex definition from the field of perceptual motor learning research is that motor learning is a process, which is inferred (rather than directly observed), that leads to permanent changes in behavior as the result of exposure or practice. Perceptual motor learning research has its roots in psycholog…		[YS]	[YS]	[YS]	[YS]	[TM]	[TM]
	129	2021-09-01	Journal of New Music Research	Motor performance in violin bowing: Effects of attentional focus on acoustical, physiological and physical parameters of a sound-producing action	Violin bowing is a specialised sound-producing action, which may be affected by psychological performance techniques. In sport, attentional focus impacts motor performance, but limited evidence for this exists in music. We investigated the effects of attentional focus on acoustical, physiological, and physical parameters of violin bowing in experienced and novice violinists. Attentional focus sig…		[YS]	[YS]	[YS]	[YS]	[TM]	[TM]
	130	1978-06-01	British Journal of Medical Psychology	Movement therapy with psychotic adolescents	Non-verbal behaviour has long been a focus of attention in the psychiatric literature. Furthermore, most psychiatric hospitals make use of non-verbal therapies in their milieu programmes. These include art, music and dance therapy, and related to the latter, movement therapy. This paper represents the beginnings of an attempt to assess more scientifically the effectiveness of movement therapy. It…		[YS]	[NO]	[YS]	[NO]	[EC]	[MO]
	131	2018-06-01	IEEE Access	Multimodal Egocentric Analysis of Focused Interactions	Continuous detection of social interactions from wearable sensor data streams has a range of potential applications in domains, including health and social care, security, and assistive technology. We contribute an annotated, multimodal data set capturing such interactions using video, audio, GPS, and inertial sensing. We present methods for automatic detection and temporal segmentation of focuse…		[YS]	[YS]	[YS]	[NO]	[EC]	[D]
	132	2023-02-01	International Journal of Environmental Research and Public Health	Music Alters Conscious Distance Monitoring without Changing Pacing and Performance during a Cycling Time Trial	Athletes use their own perception to monitor distance and regulate their pace during exercise, avoiding premature fatigue before the endpoint. On the other hand, they may also listen to music while training and exercising. Given the potential role of music as a distractor, we verified if music influenced the athletes’ ability to monitor the distance covered during a 20-km cycling time trial (TT20…		[YS]	[YS]	[YS]	[NO]	[EC]	[D]
	133	2018-07-01	Music & Science	Music attending to linear constituent structures in tonal music	This article investigates the perception of constituent linear structures of tonal musical pieces, using a divided attention paradigm combined with a click-detection technique. Two experiments were run so as to test whether the boundary of a linear constituent appears as a focal point in the perception of musical structure. In Experiment 1, musicians and non-musicians listened to open foreground …		[YS]	[YS]	[YS]	[YS]	[TM]	[TM]
	134	2021-02-01	Mathematical Problems in Engineering	Music Intelligent Push Play and Data Analysis System Based on 5G Internet of Things	With the rapid development of information science today, multifunctional and intelligent applications have gradually become the focus of attention. In the data management system, the first consideration is the reliability of the data source, followed by the intelligent processing after the data are collected. Due to the upgrade of the Internet to the Internet of Things, the way of network informa…		[YS]	[YS]	[YS]	[NO]	[EC]	[D]
	135	2014-08-01	Proceedings of International Journal of Exercise Science	Music Playlist Tempo And Self-Paced Running, Mood, And Attentional Focus	Purpose: To examine the effects of music playlist tempo on exercise performance, mood, and attentional focus tendencies. Methods: A repeated measures design with three tempo conditions administered in a partially randomized, balanced fashion was used in which 36 participants (M = 32.3, SD = 11.4) participated in three 4800 m running conditions (Varying, Constant, No music) on three separate days,…		[YS]	[YS]	[NO]	[NO]	[EC]	[B]
	136	2020-04-01	Frontiers in Systems Neuroscience	Music Restores Propriospinal Excitation During Stroke Locomotion	Music-based therapy for rehabilitation induces neuromodulation at the brain level and improves the functional recovery. In line with this, musical rhythmicity improves post-stroke gait. Moreover, an external distractor also helps stroke patients to improve locomotion. We raised the question whether music with irregular tempo (arrhythmic music), and its possible influence on attention would induce…		[YS]	[YS]	[YS]	[NO]	[EC]	[D]
	137	2011-06-01	Nordic Journal of Music Therapy	Music therapy as procedural support for invasive medical procedures: toward the development of music therapy theory	In partial response to the demand for evidence-based practice, there is an increasing interest in the use of music therapy as procedural support for both invasive and non-invasive medical procedures. Clinicians and researchers are attempting to define how music therapy functions as procedural support in order to advance clinical practice and research, but concepts remain inadequately specified in…		[YS]	[YS]	[YS]	[NO]	[EC]	[D]
	138	May-19	Frontiers in Neurology	Musical Neglect Training for Chronic Persistent Unilateral Visual Neglect Post-stroke	Unilateral visual neglect from right hemispheric stroke is a condition that reduces a person's ability to attend to and process stimuli in their left visual field, resulting in neglect and inattention to the left side of their environment. This perceptual processing deficit can negatively affect individuals' daily living which in turn reduces functional independence. Musical Neglect Training (MNT…		[YS]	[YS]	[YS]	[NO]	[EC]	[D]
	139	Oct-06	Brain Research	Musical scale properties are automatically processed in the human auditory cortex	While listening to music, we immediately detect ‘wrong’ tones that do not match our expectations based on the prior context. This study aimed to determine whether such expectations can occur preattentively, as indexed by event-related potentials (ERPs), and whether these are modulated by attentional processes. To this end, we recorded ERPs in nonmusicians while they were presented with unfamiliar…		[YS]	[YS]	[YS]	[YS]	[TM]	[TM]
	140	Mar-23	Brain and Cognition	Musical training alters neural processing of tones and vowels in classic Chinese poems	Long-term rigorous musical training promotes various aspects of spoken language processing. However, it is unclear whether musical training provides an advantage in recognizing segmental and suprasegmental information of spoken language. We used vowel and tone violations in spoken unfamiliar seven-character quatrains and a rhyming judgment task to investigate the effects of musical training on to…		[YS]	[YS]	[YS]	[NO]	[EC]	[D]
	141	2009-06-01	Bulletin of the Council for Research in Music Education	Musicians' Descriptions of Their Expressive Musical Practice	This study analyzes the language used by 18 musicians (Professionals, Music Education and High School students) to explain what they were thinking and doing while practicing the expressive aspectsof a musical composition. Transcripts (word count - 25,881) of verbal descriptions were organized into Segments (units roughly equivalent to a sentence) (n = 1,100) and classified with respect to their C…		[YS]	[YS]	[YS]	[NO]	[EC]	[D]
	142	May-16	Social Cognitive and Affective Neuroscience	Neural basis of processing threatening voices in a crowded auditory world	In real world situations, we typically listen to voice prosody against a background crowded with auditory stimuli. Voices and background can both contain behaviorally relevant features and both can be selectively in the focus of attention. Adequate responses to threat-related voices under such conditions require that the brain unmixes reciprocally masked features depending on variable cognitive r…		[YS]	[YS]	[YS]	[NO]	[EC]	[D]
	143	2011-11-01	Dance Research	New Partnerships Between Dance and Neuroscience: Embedding the Arts for Neurorecovery	Neurorehabilitation applies neuroscience and motor control principles for a pragmatic purpose: to affect the recovery of individuals who have experienced a central nervous system injury. The success or failure of these principles and their application hold life-changing consequences for individuals with neural injury. While art, music and dance therapy are sometimes offered to patients as adjunct…		[YS]	[YS]	[YS]	[NO]	[EC]	[D]
	144	Mar-15	Journal of Psychopharmacology	Nicotine enhances an auditory Event-Related Potential component which is inversely related to habituation	Nicotine is a psychoactive substance that is commonly consumed in the context of music. However, the reason why music and nicotine are co-consumed is uncertain. One possibility is that nicotine affects cognitive processes relevant to aspects of music appreciation in a beneficial way. Here we investigated this possibility using Event-Related Potentials. Participants underwent a simple decision-mak…		[YS]	[YS]	[YS]	[NO]	[EC]	[D]
	145	2021-01-01	Journal of Experimental Psychology: Human Perception and Performance	No evidence that self-rated negative emotion boosts visual working memory precision	Emotion is assumed to change how people process information by modulating attentional focus. Two recent studies (Spachtholz et al., 2014; Xie & Zhang, 2016) reported that self-reported negative emotion boosted the precision with which information was stored in visual working memory. Here we attempted and failed to replicate these findings across seven studies conducted in four countries. Emotion …		[YS]	[YS]	[YS]	[NO]	[EC]	[D]
	146	2004-06-01	Geschichte und Gesellschaft	O wie gut ist es, im sowjetischen Land zu leben' - Popular music as means of integration in the Soviet regime	The functioning of a dictatorial system cannot be explained exclusively by compulsion and terror. Working on this assumption the article presents popular music in the Soviet Union as an important factor of social integration in the Stalinist regime. The first part concentrates on the Soviet discussion about popular culture either as political agitation or as an attractive offer of integration. On…		[NO]	[YS]	[YS]	[NO]	[EC]	[MO]
	147	May-14	Psychology of Sport and Exercise	On the stability and relevance of the exercise heart rate-music-tempo preference relationship	Objectives: To examine the stability of the cubic (two points of inflection) exercise heart rate–music-tempo preference relationship found by Karageorghis et al. (2011) in cycle ergometry using a different exercise modality (treadmill exercise). To advance previous related studies through the inclusion of psychological outcome variables (e.g., state attention and intrinsic motivation) and post-ex…		[YS]	[YS]	[YS]	[NO]	[UC]	[UC]
	148	Oct-12	Psychological Science	One-Year-Old Infants Follow Others’ Voice Direction	We investigated 1-year-old infants’ ability to infer an adult’s focus of attention solely on the basis of her voice direction. In Studies 1 and 2, 12- and 16-month-olds watched an adult go behind a barrier and then heard her verbally express excitement about a toy hidden in one of two boxes at either end of the barrier. Even though they could not see the adult, infants of both ages followed her v…		[YS]	[YS]	[YS]	[NO]	[EC]	[D]
	149	Dec-77	Family Process	Parental focus of attention in a videotape feedback task as a function of hypothesized risk for offspring schizophrenia	The families of 29 disturbed but nonpsychotic adolescents were observed in a structured task in which they discussed their reactions to viewing themselves interacting on videotape. Measures derived from the Singer-Wynne concept of transactional style deviance were applied to the parental behaviors and related to prior assessments of parental communication disorder based on individual parental TAT…		[YS]	[NO]	[YS]	[NO]	[EC]	[MO]
	150	1990-04-01	Perceptual and Motor Skills	Past Running Experience as a Mediator of the Attentional Focus of Male and Female Recreational Runners	In 1988 research under our controlled laboratory conditions suggested that, when subjects are instructed to focus on bodily cues while running on a treadmill, females perceive the activity to be more strenuous than do males. It was reasoned that this difference might be due to differences in either self-monitoring style or past exercise experience of males and females. The purpose of the present …		[YS]	[NO]	[YS]	[NO]	[EC]	[MO]
	151	Oct-15	Biological Psychology	Paying attention to my voice or yours: An ERP study with words	Self-related stimuli—such as one’s own face or name—seem to be processed differently from non-self stimuli and to involve greater attentional resources, as indexed by larger amplitude of the P3 event-related potential (ERP) component. Nonetheless, the differential processing of self-related vs. non-self information using voice stimuli is still poorly understood. The present study investigated the…		[YS]	[YS]	[YS]	[NO]	[EC]	[D]
	152	2016-09-01	Frontiers in Psychology	Performing at the Top of One's Musical Game	The purpose of the present mixed method study was to investigate personal benefits, perceptions, and the effect of a 15-week sport psychological skills training program adapted for musicians. The program was individually tailored for six music performance students with the objective of facilitating the participants' instrumental practice and performance. The participants learnt techniques such as…		[YS]	[YS]	[YS]	[NO]	[EC]	[D]
	153	Oct-14	Psychologische Rundschau	Person perception and social cognition	Human social perception, communication, and interaction all require the efficient analysis and representation of person-related information. Faces or voices convey a large variety of socially relevant information, including a person's identity, emotions, gender, age, attractiveness, ethnic group, or focus of attention. However, perceptual mechanisms for processing such complex social stimuli have…		[NO]	[YS]	[YS]	[NO]	[EC]	[MO]
	154	2007-08-01	European Journal of Neuroscience	Personal significance is encoded automatically by the human brain: an event-related potential study with ringtones	In this human event-related brain potential (ERP) study, we have used one's personal – relative to another person's – ringtone presented in a two-deviant passive oddball paradigm to investigate the long-term memory effects of self-selected personal significance of a sound on the automatic deviance detection and involuntary attention system. Our findings extend the knowledge of long-term effects u…		[YS]	[YS]	[YS]	[NO]	[EC]	[D]
	155	May-18	Physiology & Behavior	Poorer positive affect in response to self-paced exercise among the obese	We aimed to investigate the association between body mass index (BMI) and affective response, ratings of perceived exertion (RPE), and physiological responses during self-paced exercise. Sixty-six women were divided into three groups accordingly with the BMI: obese (n = 22: 33.5 ± 8.5 yr; 34.9 ± 4.1 kg∙m−2), overweight (n = 22: 34.8 ± 8.6 yr; 26.4 ± 1.3 kg∙m−2), and normal-weight (n = 22: 30.8 ± …		[YS]	[YS]	[YS]	[NO]	[EC]	[D]
	156	2022-06-01	Biology	Possible Event-Related Potential Correlates of Voluntary Attention and Reflexive Attention in the Emei Music Frog	Attention, referring to selective processing of task-related information, is central to cognition. It has been proposed that voluntary attention (driven by current goals or tasks and under top-down control) and reflexive attention (driven by stimulus salience and under bottom-up control) struggle to control the focus of attention with interaction in a push–pull fashion for everyday perception in …		[YS]	[YS]	[YS]	[NO]	[EC]	[D]
	157	2023-02-01	Music & Science	Practicing Musical Intention: The Effects of External Focus of Attention on Musicians’ Skill Acquisition	Movement science research indicates that an external focus of attention benefits learning as well as performing movement. Despite these findings from the field of sports, research on the effects of external focus in music pedagogy is sparse, especially in naturalistic settings. This in-depth, small-sample study investigated the effect of external focus on musical learning in terms of accuracy, se…		[YS]	[YS]	[YS]	[YS]	[TM]	[TM]
	158	2022-06-01	Psychonomic Bulletin & Review	Preferred music listening is associated with perceptual learning enhancement at the expense of self-focused attention	Can preferred music listening improve following attentional and learning performances? Here we suggest that this may be the case. In Experiment 1, following preferred and non-preferred musical-piece listening, we recorded electrophysiological responses to an auditory roving-paradigm. We computed the mismatch negativity (MMN – the difference between responses to novel and repeated stimulation), as…		[YS]	[YS]	[YS]	[YS]	[TM]	[TM]
	159	2022-07-01	Unpublished Dissertation	Preparing to perform: Focus of Attention and Slow Practice in the Preparation for Instrumental Music Performance	Musicians dedicate vast amounts of time to cultivating their skills and preparing for performance. Yet, there is much to be learned about the psychological mechanisms of optimal processes of preparation for musical performance. This dissertation aimed to address these gaps in knowledge. To this end, two aspects of performance preparation were investigated. First, the effects of a psychological ap…		[YS]	[YS]	[NO]	[YS]	[EC]	[C]
	160	2022-09-01	Music & Science	Probing Focus of Attention: Multiple Case-Study Analysis of Pianists’ Pedaling Under Different Foci Conditions in Performance of Bartók’s Romanian Folk Dance Sz. 56, No. 2	A differential benefit of external focus of attention (FOA) relative to internal focus has been demonstrated across a wide variety of athletic and rehabilitative pursuits; however, very little research has been undertaken in the performing arts. Given the unique aesthetic context of the arts and obvious transdisciplinary parallels, particular attention is warranted. This study examines nine piani…		[YS]	[YS]	[YS]	[YS]	[TM]	[TM]
	161	2009-09-01	Journal of Social Work in End-of-Life & Palliative Care	Psychological Distress in End-of-Life Care: A Review of Issues in Assessment and Treatment	The psychological distress and other end-of-life issues experienced by the terminally ill patient are a focus of attention for both the medical and psychiatric communities. The arena has engaged a variety of voices, from those who medicalize end-of-life distress to others who view distress as a normative response within the biopsychosocial-spiritual framework. This article reviews issues in asses…		[YS]	[YS]	[YS]	[NO]	[EC]	[D]
	162	Dec-22	Applied Acoustics	Real-time single-channel speech enhancement based on causal attention mechanism	To achieve real-time single-channel speech enhancement, i.e., enhancing with no or low latency, this paper proposes a causal speech enhancement model with an attention mechanism based on Transformer. The model uses a causal codec with a U-net-like structure as the backbone network, which is improved with an upper triangle mask matrix and a single-side relative position representation on the basis…		[YS]	[YS]	[YS]	[NO]	[EC]	[D]
	163	2018-01-01	Frontiers in Psychology	Referential and visual cues to structural choice in visually situated sentence production	We investigated how conceptually informative (referent preview) and conceptually uninformative (pointer to referent’s location) visual cues affect structural choice during production of English transitive sentences. Cueing the Agent or the Patient prior to presenting the target-event reliably predicted the likelihood of selecting this referent as the sentential Subject, triggering, correspondingl…		[YS]	[YS]	[YS]	[NO]	[EC]	[D]
	164	2018-01-01	Hacettepe University Journal of Education	Refining Musical Performance through Overlap	Whilst the focus of attention in an instrumental music lesson is refinement of the student’s musical performance, conversation plays an essential role; not just as a way to analyse the student’s musical contributions, but to organise them within the lesson flow. Participants may respond to talk through performance and vice versa, or even spend periods of time exchanging purely musical contributio…		[YS]	[YS]	[YS]	[NO]	[EC]	[D]
	165	2008-04-01	Journal of Research in Music Education	Reflections on Puccini’s La Bohème: Investigating a Model for Listening	A continuing line of research indicates that focus of attention is perhaps the most important attribute of actively participating in meaningful music listening and a model accounting for these findings has been developed. Music teachers are especially concerned with meaningful listening when having students discern important elements or attributes of music. Although newer listening devices offer …		[YS]	[YS]	[YS]	[NO]	[EC]	[D]
	166	1999-06-01	Journal of Voice	Reliability of student evaluations of voice therapy implications for theory and training	This study examines reliability and the focus of attention of evaluations of voice therapy sessions. Therapy sessions were provided by 8 clinician-client pairs. For each pair, two 20-minute therapy sessions were evaluated by 50 undergraduate student raters and by 3 experienced clinicians. The goal of all therapy sessions was the modification of the frequency and type of voice onset. Raters evalua…		[YS]	[YS]	[YS]	[NO]	[EC]	[D]
	167	2013-01-01	International Journal of Advanced Robotic Systems	Robotherapy with Dementia Patients	Humanoids have increasingly become the focus of attention in robotics research in recent years, especially in service and personal assistance robotics. This paper presents the application developed for humanoid robots in the therapy of dementia patients as a cognitive stimulation tool. The behaviour of the robot during the therapy sessions is visually programmed in a session script that allows mu…		[YS]	[YS]	[YS]	[NO]	[EC]	[D]
	168	2011-06-01	Memory & Cognition	Role of serial order in the impact of talker variability on short-term memory: testing a perceptual organization-based account	In two experiments, we examined the impact of the degree of match between sequential auditory perceptual organization processes and the demands of a short-term memory task (memory for order vs. item information). When a spoken sequence of digits was presented so as to promote its perceptual partitioning into two distinct streams by conveying it in alternating female (F) and male (M) voices (FMFMF…		[YS]	[YS]	[YS]	[NO]	[EC]	[D]
	169	2016-09-01	Chronic Illness	Seeing the rural healthcare journeys of older adults with atrial fibrillation through a photographic lens	Objectives: Obtaining the voices of older adult patients with atrial fibrillation (AF) about their health and healthcare has become increasingly important in providing quality care. The purpose of this study was to understand the unique contributions of photographs in the healthcare journeys of rural living older adults with AF. Methods: As part of a larger mixed methods study 10 older adults wit…		[YS]	[YS]	[YS]	[NO]	[EC]	[D]
	170	2022-06-01	Advanced Materials Technologies	Self-Powered Intelligent Voice Navigation Tactile Pavement Based on High-Output Hybrid Nanogenerator	Improving the safety and usability of the blind movement is of great significance. The blind navigation system has always been the focus of attention. However, achieving an unconscious interaction and long-term operation with high navigation accuracy is an urgent challenge. In this study, a distributed self-powered intelligent voice navigation tactile pavement (SVP) based on a hybrid nanogenerato…		[YS]	[YS]	[YS]	[NO]	[EC]	[D]
	171	Oct-08	Journal of Promotion Management	Selling Music With Sex: The Content And Effects Of Sex In Music Videos on Viewer Enjoyment	Sexual content in music videos has long been the focus of attention within communication research, although few communication scholars have illuminated the relationship between sex in a music video, viewer enjoyment, and actual product purchase intention. This article examines the presence of sexual content in music videos as well as the relationship between sexual content and enjoyment. The pape…		[YS]	[YS]	[YS]	[NO]	[EC]	[D]
	172	Oct-15	Proceedings of International Conference on Applied and Theoretical Computing and Communication Technology (iCATccT)	Separation of Singing Voice from Music Accompaniment using Matrix Factorization Method	Songs play an important role in entertainment. An audio signal separation system should be able to identify different audio signals such as speech, music and background noise. In a song the singing voice provides useful information. An automatic singing voice separation system is used for attenuating or removing the music accompaniment. The singing voice becomes a main attractive focus of attenti…		[YS]	[YS]	[NO]	[NO]	[EC]	[MO]
	173	2010-09-01	European Journal of Cognitive Psychology	Shifting the focus of attention between levels of musical structure	This paper examines the practice and performance of musicians in two separate studies. In the first, 22 pianists, classified into four levels of skill, were asked to learn and memorise an assigned composition by J.S. Bach (different for each level). From cassette recordings of the pianists' practice, values for the mean and standard deviation of “segment lengths” were obtained, as well as a deriv…		[YS]	[YS]	[YS]	[NO]	[EC]	[D]
	174	2018-09-01	Bioethics	Solidarity and care as relational practices	Many working in bioethics today are engaging in forms of normative interpretation concerning the meaningful contexts of relational agency and institutional structures of power. Using the framework of relational bioethics, this article focuses on two significant social practices that are significant for health policy and public health: the practices of solidarity and the practices of care. The mai…		[YS]	[YS]	[YS]	[NO]	[EC]	[D]
	175	2022-01-01	Journal of Experimental Psychology: Learning, Memory, and Cognition	Spontaneous mental replay of music improves memory for musical sequence knowledge	Involuntary musical imagery (INMI; more commonly known as “earworms” or having a song “stuck in your head”) is a common musical phenomenon and one of the most salient examples of spontaneous cognition. Despite the ubiquitous nature of INMI in the general population, functional roles of INMI remain to be fully established and characterized. Findings that spontaneous reactivation of mental represen…		[YS]	[YS]	[YS]	[YS]	[TM]	[TM]
	176	Oct-20	Human Brain Mapping	Supramodal neural networks support top-down processing of social signals	The perception of facial and vocal stimuli is driven by sensory input and cognitive top-down influences. Important top-down influences are attentional focus and supramodal social memory representations. The present study investigated the neural networks underlying these top-down processes and their role in social stimulus classification. In a neuroimaging study with 45 healthy participants, we em…		[YS]	[YS]	[YS]	[NO]	[EC]	[D]
	177	1989-06-01	RELC Journal	Teaching Proununciation from the Top Down	Pronunciation is re-examined from a "top-down" perspective which shifts the focus of attention in language instruction from individual phonemes to suprasegmentals and other features of the larger con text of utterances. These include prosody, phonological fluency, voice quality, and gestures. A basis is provided for instruction and student practice of the entire communicational complex in which p…		[YS]	[NO]	[YS]	[NO]	[EC]	[MO]
	178	1989-09-01	Journal of Literacy Research	Teaching Sight Vocabulary with and without Context before Silent Reading: A Field Test of the “Focus of Attention” Hypothesis	This study examines the role of written context and word meaning-emphasis procedures in teaching children sight vocabulary. It serves as a field test of Samuels' (LaBerge & Samuels, 1974; Samuels, 1967; Singer, Samuels, & Spiroff, 1973–74) “focus of attention” hypothesis. This hypothesis argues that introducing sight vocabulary in the presence of written context or pictures distracts learners, an…		[YS]	[NO]	[YS]	[NO]	[EC]	[MO]
	179	Mar-21	Journal of Motor Behavior	The challenge of being slow: Effects of tempo, laterality, and experience on dance movement consistency	In dance, music, or sports, reproducibility and consistency as well as bilateral dexterity/coordination of movement are crucial for motor control. Research into the biomechanics of movement consistency and variability is important for motor learning to achieve proficiency and maximize outcome reproduction and stability as well as to reduce the risk of injury. Thirty-six participants were instruct…		[YS]	[YS]	[YS]	[NO]	[EC]	[D]
	180	Mar-20	Proceedings of International Technology, Education and Development Conference 2020	The Cognitos Classboard: Supporting the Teacher in the Intelligent Classroom	When used appropriately, Information and Communication Technologies (ICT) can transform learning into an engaging and interactive process and enhance teaching with the use of educator-oriented tools. In particular, “Intelligent Classrooms” offer students and educators opportunities such as access to advanced X-Reality technologies that change the way students learn, employment of virtual agents o…		[YS]	[YS]	[NO]	[NO]	[EC]	[MO]
	181	2016-07-01	Frontiers in Psychology	The Conductor As Visual Guide: Gesture and Perception of Musical Content	Ensemble conductors are often described as embodying the music. Researchers have determined that expressive gestures affect viewers’ perceptions of conducted ensemble performances. This effect may be due, in part, to conductor gesture delineating and amplifying specific expressive aspects of music performances. The purpose of the present study was to determine if conductor gesture affected observ…		[YS]	[YS]	[YS]	[NO]	[EC]	[D]
	182	2020-01-01	Književna smotra : Časopis za svjetsku književnost	The Czech experimental poetry of the 1950s and the 1960s	The article deals with a corpus encompassing various poetic experiments. Therefore the joint term for the entire corpus, even though secondary literature shows no consensus as regards a common name. Rather, it is the case of a very diversified poetic movement, sustained by a number of different authors, with a common attribute of intermediality, primarily visual-literary, but also importantly mus…		[NO]	[YS]	[YS]	[NO]	[EC]	[MO]
	183	2017-02-01	Canadian Journal of Diabetes	The Diabeates Project: Perceptual, Affective and Psychophysiological Effects of Music and Music-Video in a Clinical Exercise Setting	Objectives: The purpose of this study was to examine the effects of music and music-video on perceptual (attentional focus, rated perceived exertion), affective (affective valence and enjoyment) and psychophysiological (blood glucose, heart rate) variables in outpatients attending a diabetes exercise clinic. Methods: Participants were 24 females (age = 66.0 ± 8.5 years) enrolled in a supervised e…		[YS]	[YS]	[YS]	[NO]	[EC]	[D]
	184	2016-01-01	Unpublished Dissertation	The effect of attentional focus on singing voice quality: Towards the interdisciplinary experimental investigation of singing pedagogy	Instructional methods employed by teachers of singing are mostly drawn from personal experience, personal reflections, and methods encountered in their own voice training (Welch & Howard, 2005). Even in Academia, singing pedagogy is one of the few disciplines in which research of teaching/learning practice efficacy has not been established (Crocco, et al., 2016). This dissertation argues the reas…		[YS]	[YS]	[NO]	[YS]	[EC]	[C]
	185	2020-04-01	Southern Music Education Journal	The Effect of Chordal Instrument Training and Music Complexity on Focus of Attention to Melody or Harmony	The Purpose of this study was to investigate the possible effects of chordal instrument (pian, guitar) training/experience and stimulus complexity on focaus of attention to melody or harmony. Participants (N=61) were music majors at one of two comprehensive universities (pianist, n=41; guitarists, n=20). The music complexity variable was performed on solo jazz piano and utilized four levels of co…		[YS]	[YS]	[YS]	[NO]	[EC]	[D]
	186	1990-04-01	Journal of Band Research	The effect of counting versus listening on performance accuracy and attention to musical elements	General music and performance instruction are both components of a well-balanced school music program. The general music class is most often concern-ed with developing listening skills and awareness of musical elements, while choral, band, and orchestral curricula tend to emphasize performance skills, although neither general music nor performance classes are …		[YS]	[NO]	[YS]	[YS]	[EC]	[B]
	187	Oct-05	Journal of Research in Music Education	The effect of focus of attention and teaching experience on perceptions of teaching effectiveness and student learning	The purpose of this study was to examine preservice and experienced teachers' ratings and comments on teacher effectiveness and student learning after observing videotaped music classes. Comparisons were made among experience levels of observers and between focus of attention of observation. Subjects for the study included college junior and senior music education majors who either had no practic…		[YS]	[YS]	[YS]	[NO]	[EC]	[D]
	188	Mar-21	Journal of Research in Music Education	The effect of focus of attention on error detection ability	The teaching of error detection is a complicated process, made more so by our evolving understanding of the psychological processes involved with attention itself. The purpose of this study was to explore the impact of listener attention on the error detection process. Guiding research questions were as follows: (1) In what ways does directing attention influence one’s ability to detect errors? a…		[YS]	[YS]	[YS]	[NO]	[EC]	[D]
	189	2001-04-01	Bulletin of the Council for Research in Music Education	The effect of manipulating a CRDI dial on the focus of attention of musicians/nonmusicians and perceived aesthetic response	We investigated the perceived aesthetic responses of musicians and nonmusicians who simultaneously manipulated a Continuous Response Digital Interface (CRDI) dial while listening to a musical excerpt with subjects who just listened to the excerpt without any dial manipulation. All subjects listened to the same rendition of Puccini's La Boheme, Act I and completed a similar exit questionnaire that…		[YS]	[YS]	[YS]	[NO]	[EC]	[D]
	190	May-06	Journal of Music Therapy	The effect of music versus nonmusic on behavioral signs of distress and self-report of pain in pediatric injection patients	Receiving vaccinations is a part of growing up; however, as necessary as vaccinations are, many children find them to be frightening and painful. Music has been examined as a potential distraction during pediatric medical procedures, but research findings have been mixed, due, in part, to the fact that children were primarily instructed to merely “listen to the music.” The present study sought to…		[YS]	[YS]	[YS]	[NO]	[EC]	[D]
	191	May-04	Unpublished Dissertation	The effect of musical training and musical complexity on focus of attention to melody or harmony	The purpose of this study was to investigate the effects of musical training and musical complexity on focus of attention to melody or harmony. Participants (N = 192) were divided into four groups: University Jazz Majors (n = 64); University Music Majors consisting of instrumental performance or music education majors, (n = 64); High School instrumentalists (n = 32) consisting of tenth through tw…		[YS]	[YS]	[NO]	[YS]	[EC]	[C]
	192	2012-11-01	Psychology of Music	The effect of subtitles on listeners’ perceptions of expressivity	The purpose of this study was to determine what effect, if any, subtitles would have on listeners’ perceptions of expressivity in an operatic performance. Specifically, this study addressed the following research questions: (1) will there be differences in perceived expressivity among three listening conditions (audio only, audio + video, audio + video with subtitles)? (2) Will the listening cond…		[YS]	[YS]	[YS]	[NO]	[EC]	[D]
	193	Oct-17	Biological Psychology	The effect of visual and musical suspense on brain activation and memory during naturalistic viewing	We tested the hypothesis that, during naturalistic viewing, moments of increasing narrative suspense narrow the scope of attentional focus. We also tested how changes in the emotional congruency of the music would affect brain responses to suspense, as well as subsequent memory for narrative events. In our study, participants viewed suspenseful film excerpts while brain activation was measured wi…		[YS]	[YS]	[YS]	[NO]	[EC]	[D]
	194	Mar-15	Journal of Applied Sport Psychology	The Effects of Music and a Coxswain on Attentional Focus, Perceived Exertion, Motivation, and Performance During a 1,000m Ergometer Rowing Sprint	Music has often been portrayed as a dissociative (i.e., distracting) mechanism. This study demonstrates that music may not be unifunctional in regards to attentional focus; that is, external concentration on music can coexist with task-relevant thoughts. Female intercollegiate rowers (N = 26) performed four 1,000 m sprints on a rowing ergometer at maximal effort under music, coxswain, combined mu…		[YS]	[YS]	[YS]	[YS]	[TM]	[TM]
	195	2008-07-01	Journal of Music Therapy	The effects of music preference and exercise intensity on psychological variables	The purpose of this study was to examine the effects of music preference and exercise intensity on exercise enjoyment, perceived exertion (RPE), and attentional focus. Participants were assigned to 1 of 3 music preference conditions (most preferred, least preferred, or no music) and walked/ran on a treadmill at 1 of 3 exercise intensities (low, moderate, or high) for 20 minutes. Measures of exerc…		[YS]	[YS]	[YS]	[NO]	[EC]	[D]
	196	May-18	Medicine & Science in Sport & Exercise	The Impact of Music and Attentional Focus on Muscular Activation	Neuromuscular efficiency is improved during exercise when attention is focused externally on the effects of movement, rather than internally on the generation of movement. Music is a form of external attentional focus which may yield additional psychological benefits during exercise. The impact of music on neuromuscular efficiency remains to be fully investigated. PURPOSE: To determine the effect…		[YS]	[YS]	[YS]	[NO]	[EC]	[D]
	197	Oct-19	Transportation Research Part F: Traffic Psychology and Behaviour	The influence of driver's mood on car following and glance behaviour: Using cognitive load as an intervention	Driving safety relies on a driver’s ability to maintain their attentional focus and that mood is one of the factors which influences this ability. This driving simulator study used mind wandering theory to understand the changes in car following behaviour and driver glance patterns when affected by neutral, happy, sad and angry moods during car following. Two types of cognitive load were used to …		[YS]	[YS]	[YS]	[NO]	[EC]	[D]
	198	May-14	Cognition and Emotion	The influence of motivational and mood states on visual attention: A quantification of systematic differences and casual changes in subjects' focus of attention	A great number of studies have shown that different motivational and mood states can influence human attentional processes in a variety of ways. Yet, none of these studies have reliably quantified the exact changes of the attentional focus in order to be able to compare attentional performances based on different motivational and mood influences and, beyond that, to evaluate their effectivity. In…		[YS]	[YS]	[YS]	[NO]	[EC]	[D]
	199	2013-04-01	Pain	The influence of music and music therapy on pain-induced neuronal oscillations measured by magnetencephalography	Modern forms of music therapy are clinically established for various therapeutic or rehabilitative goals, especially in the treatment of chronic pain. However, little is known about the neuronal mechanisms that underlie pain modulation by music. Therefore, we attempted to characterize the effects of music therapy on pain perception by comparing the effects of 2 different therapeutic concepts, ref…		[YS]	[YS]	[YS]	[NO]	[EC]	[D]
	200	Dec-17	Journal of Psycholinguistic Research	The Influence of Sex Information on Gender Word Processing	Three different tasks (word repetition, lexical decision, and gender decision) were designed to explore the impact of the sex clues (sex of the speaker, sex of the addressee) and the type of gender (semantic, arbitrary) on the processing of isolated Spanish gendered words. The findings showed that the grammatical gender feature was accessed when no mandatory attentional focus was required. In add…		[YS]	[YS]	[YS]	[NO]	[EC]	[D]
	201	May-18	NeuroReport	The neural underpinnings of music listening under different attention conditions	Most studies examining the neural underpinnings of music listening have no specific instruction on how to process the presented musical pieces. In this study, we explicitly manipulated the participants’ focus of attention while they listened to the musical pieces. We used an ecologically valid experimental setting by presenting the musical stimuli simultaneously with naturalistic film sequences. …		[YS]	[YS]	[YS]	[NO]	[EC]	[D]
	202	Oct-15	Proceedings of the Audio Mostly 2015 on Interaction With Sound	The Role of Agency in Ludoacoustic Immersion: Experiencing Recorded Sound and Music in Situational Context	In sound-fx and music, expressive artifacts of the recording contribute to forming expectations on how an object (sound source) is interacting with an environment (room) while also accounting for the associated resonances occurring in that object. By switching attentional focus between action and resonance in object and environment as a result of comparing expectations to incoming stimuli, the co…		[YS]	[YS]	[NO]	[NO]	[EC]	[MO]
	203	Oct-08	Marriage & Family Review	The State of Family Theory and Research in Finland	The history of family research in Finland dates back to 1889, when the famous sociologist Edward Westermarck published his doctoral thesis "The Origin of Human Marriage." After World War II the old anthropological and socio-historical research tradition was effectively superseded by the emerging school of American sociology. By 1952 the focus of attention in sociology was already shifting to the …		[YS]	[YS]	[YS]	[NO]	[EC]	[D]
	204	2018-04-01	Journal of Interdisciplinary Mathematics	The study of the application of folk images in the performing arts	The cultural and creative industry is a form of non-traditional manufacturing industry that has always been the academic focus of attention. It requires direct experience and close connection to the culture and everyday life. Also, the cultural and creative industry has been attracted visitors and boosted local economy in different forms and media. The paper put forward the concept of “Musicgraph…		[YS]	[YS]	[YS]	[NO]	[EC]	[D]
	205	Oct-18	Vestnik Tomskogo gosudarstvennogo universiteta. Filosofiya. Sotsiologiya. Politologiya – Tomsk	The synaesthetic sphere of the embodied mind: the case study of the color hearing of a musicians	The problem of pre-reflexive foundations of consciousness and mind has always been crucial for phenomenology. This problem has acquired a new perspective in the contemporary studies of the em_x0002_bodied mind. Bodily preconditions of consciousness are comprehended in neurosciences, psychiatry, psychoanalysis, analytic philosophy, pragmatism and post-phenomenology. Perception, spatial_x0002_corpo…		[NO]	[YS]	[YS]	[NO]	[EC]	[MO]
	206	2022-08-01	Attention, Perception, & Psychophysics	The unnoticed zoo: Inattentional deafness to animal sounds in music	Inattentional unawareness potentially occurs in several different sensory domains but is mainly described in visual paradigms (“inattentional blindness”; e.g., Simons & Chabris, 1999, Perception, 28, 1059–1074). Dalton and Fraenkel (2012, Cognition, 124, 367–372) were introducing “inattentional deafness” by showing that participants missed by 70% a voice repeatedly saying “I’m a Gorilla” when foc…		[YS]	[YS]	[YS]	[NO]	[EC]	[D]
	207	2017-04-01	International Journal of Performance Analysis in Sport	The use of feedback videos in sport.	The purpose of match analysis in coaching contexts is to provide augmented feedback to players. Computer-based systems integrate quantitative performance data with video images. These systems can be tailored for use with any sport using performance indicators of interest to the coaches and players. This paper describes how feedback is given to players using match analysis systems, based on experi…		[YS]	[YS]	[YS]	[NO]	[EC]	[D]
	208	May-10	American Journal of Distance Education	Time Usage During Face-to-Face and Synchronous Distance Music Lessons	This study compared face-to-face and videoconference private music lessons of one saxophone and two tuba students. One value of this study is the magnitude of the data analysis. More than 28,800 frames of digital video and verbatim scripts of all lessons were analyzed for time spent engaged in sequential patterns of instruction, performance, focus of attention, eye contact, and other nonverbal be…		[YS]	[YS]	[YS]	[NO]	[EC]	[D]
	209	Oct-19	European Journal of Neuroscience	Top-down modulation of auditory processing: effects of sound context, musical expertise and attentional focus	By recording auditory electrical brain potentials, we investigated whether the basic sound parameters (frequency, duration and intensity) are differentially encoded among speech vs. music sounds by musicians and non-musicians during different attentional demands. To this end, a pseudoword and an instrumental sound of comparable frequency and duration were presented. The accuracy of neural discrim…		[YS]	[YS]	[YS]	[YS]	[TM]	[TM]
	210	2012-09-01	NeuroImage	Towards a fronto-temporal neural network for the decoding of angry vocal expressions	Vocal expressions commonly elicit activity in superior temporal and inferior frontal cortices, indicating a distributed network to decode vocally expressed emotions. We examined the involvement of this fronto-temporal network for the decoding of angry voices during attention towards (explicit attention) or away from emotional cues in voices (implicit attention) based on a reanalysis of previous d…		[YS]	[YS]	[YS]	[NO]	[EC]	[D]
	211	Mar-02	Musicae Scientiae	Towards a Theory of Timbre for Music Analysis	In this article, I explore ways of facilitating discourse about the timbral structures of musical pieces. I address three areas of timbral study: (1) dimensions, (2) auditory streaming and pitch, and (3) change rate and attentional focus. In (1) I draw upon psychoacoustical approaches to timbre, suggesting that dimensions may be divided into “analytical” and “holistic” types. In (2), I draw upon …		[YS]	[YS]	[YS]	[NO]	[EC]	[D]
	212	2015-07-01	Proceedings of the IADIS International Conference Interfaces and Human Computer Interaction	Towards ludoacoustic immersion perspectives on transcending the virtual and the real of functional sound and music in interactive media	Regardless of listening to a small studio or to a huge cathedral, the environment in which sound and music is performed can act as an agent of meaning in how we relate to our actual surroundings. Applying a short reverb on a love song may point at a setting of upfront intimacy and accessibility. On the other hand, situating that song within the blurry inaccessible spaciousness of a cathedral may …		[YS]	[YS]	[NO]	[NO]	[EC]	[MO]
	213	Dec-14	Frontiers in Human Neuroscience	Traces across the body: the influence of music-dance synchrony on the observation of dance	In previous studies investigating entrainment and person perception, synchronized movements were found to enhance memory for incidental person attributes. Although this effect is robust, including in dance, the process by which it is actuated are less well understood. In this study, two hypotheses are investigated: that enhanced memory for person attributes is the result of (1) increased gaze tim…		[YS]	[YS]	[YS]	[NO]	[EC]	[D]
	214	2022-09-01	El oído pensante	Transculturation in the Cuban Clave: The Permanence of the Communication Support against the Colonization of Musical Writing	When understanding music as a type of enunciation, and consequently as a type of writing, the revision is proposed of the hegemonic process by which music, in turn understood as a communication support system, has also been colonized. Given that many support, register and communication systems were a focus of attention for the colonization process in the Americas, it is inferred that the music al…		[NO]	[YS]	[YS]	[NO]	[EC]	[MO]
	215	May-07	EURASIP Journal on Image and Video Processing	Transforming 3D Coloured Pixels into Musical Instrument Notes for Vision Substitution Applications	The goal of the See ColOr project is to achieve a noninvasive mobility aid for blind users that will use the auditory pathway to represent in real-time frontal image scenes. We present and discuss here two image processing methods that were experimented in this work: image simplification by means of segmentation, and guiding the focus of attention through the computation of visual saliency. A mea…		[YS]	[YS]	[YS]	[NO]	[EC]	[D]
	216	2021-11-01	Current Directions in Psychological Science	Translating Thoughts Into Action: Optimizing Motor Performance and Learning Through Brief Motivational and Attentional Influences	Skilled motor performance is essential in sports, the performing arts, various occupations, and many daily activities. Scientists and practitioners alike are therefore interested in understanding the conditions that influence the performance and learning of movement skills, and how they can be utilized to optimize training. In OPTIMAL theory, three motivational and attentional factors are key: en…		[YS]	[YS]	[YS]	[NO]	[EC]	[D]
	217	2023-01-01	Frontiers in Psychology	Treating the musician rather than the symptom: The holistic tools employed by current practices to attend to the non-motor problems of musicians with task-specific focal dystonia	Musicians Focal Dystonia (MFD) is a task-specific movement disorder affecting highly skilled musicians. The pathophysiology is poorly understood, and the available treatments are unable to fully and reliably rehabilitate the affected skill. Recently, the exclusively neurological nature of the condition has been questioned, and additional psychological, behavioral, and psychosocial contributing fa…		[YS]	[YS]	[YS]	[NO]	[EC]	[D]
	218	2022-06-01	International Journal of Speech-Language Pathology	Unpacking the black box of voice therapy: A clinical application and revision of the Motor Learning Classification Framework (MLCF)	Purpose: Voice therapy is a complex behavioural intervention. Understanding its components is integral for continued advancement of voice therapy research, translation of evidence into the clinical setting and improved client care. The Motor Learning Classification Framework (MLCF) offers an excellent opportunity for increasing such knowledge, specifically in relation to identifying variables tha…		[YS]	[YS]	[YS]	[NO]	[EC]	[D]
	219	2015-09-01	Frontiers in Human Neuroscience	Use the brain: complementary methods to analyse the effects of motivational music	Music-related interventions have been extensively used in the field of sport and exercise as a strategy to ameliorate the effects of fatigue-related symptoms and enhance exercise performance (for review, see Karageorghis and Priest, 2012a,b). Recent evidence indicates that music regulates brain activity (Bishop et al., 2014) with consequent effects on psychophysiological responses and work output…		[YS]	[YS]	[YS]	[NO]	[EC]	[D]
	220	Oct-01	Proceedings of the Human Factors And Ergonomics Society 45th Annual Meeting	Using the Cocktail Party Effect as Driver Attention Control	In the current driving simulator experiment, two different alerting devices, presented to the audio and tactile sense modality respectively, were used to study the effects on driver attention control. The experiment was carried out at VTI, (Swedish Road and Transport Research Institute). While driving, the participants were distracted by a secondary task. An alerting device was then used to make …		[YS]	[YS]	[NO]	[NO]	[EC]	[MO]
	221	2020-07-01	Journal on Multimodal User Interfaces	Virtual intimacy in human-embodied conversational agent interactions: the influence of multimodality on its perception	Interacting with an embodied conversational agent (ECA) in a professional context addresses social considerations to satisfy customer-relationship. This paper presents an experimental study about the perception of virtual intimacy in human-ECA interactions. We explore how an ECA’s multimodal communication affects our perception of virtual intimacy. To this end, we developed a virtual Tourism Info…		[YS]	[YS]	[YS]	[NO]	[EC]	[D]
	222	2006-01-01	Psychopathology	Vocalisation in verbal hallucinations: Case report and theoretical model	Perception of one’s speech or the speech of others reflects an intrinsic process and should not to be seen as a product of information processing of external sensory input. From this perspective, the perception of one’s own or others’ speech is fundamentally equivalent to the experience of verbal hallucinations. Speech perception is generated primarily in the focus of attention, but auditory and …		[YS]	[YS]	[YS]	[NO]	[EC]	[D]
	223	2002-09-01	The World of Music	Wedding songs and ceremonies of the Kihnu Island in Estonia	This article concerns wedding traditions and music of the Estonian island, Kihnu, where ancient customs and songs are still living in unbroken tradition. Weddings songs belong to the Baltic-Finnic runo-song tradition. All wedding songs in Kihnu are of the same one-line tune-type with a narrow ambit. Their different versions and variants represent the oldest layer ofruno-tunes. Weddings songs are …		[YS]	[YS]	[YS]	[NO]	[EC]	[D]
	224	2002-08-01	Journal of Autism and Developmental Disorders	What facilitates social engagement in preschool children with autism?	We studied the association between an adult’s behavior and episodes of social engagement (ESEs) in young children with autism during play-based assessment. ESEs were defined as events in which a child looked toward the adult’s face and simultaneously showed an additional form of communicative behavior. The adult’s behavior before each ESE, and before time-sampled control periods, was rated using …		[YS]	[YS]	[YS]	[NO]	[EC]	[D]
											Reason for exclusion Reviewer 1
											N	%
											n[A]	%[A]
											0	0
											n[B]	%[B]
											5	0.0282486
											n[C]	%[C]
											7	0.039548
											n[D]	%[D]
											131	0.740113
											n[MO]	%[MO]
											34	0.194286
											Total	Total
											177	1

## Sheet: Tab.IIb_ScreenRevw2
	REVIEW PROTOCOL
	Title of the manuscript:		Focus of attention in musical learning and music performance: a systematic review and discussion of focus instructions and outcome measures
	Authors:		Jesper Hohagen [JH], Anna Immerz [AI]
	Tab.IIb_SCREENING of records (n = 224) Reviewer 2 [AI]
	BASIC RECORD INFORMATION						SCREENING (Codes: no [NO], yes [YS], transmission [TM], exclusion [EC], criteria (a) [A], criteria (b) [B], criteria (c) [C], criteria (d), [D], more than 1 criterium [MO])
	No.	Publishing date	Title of journal (or other type of report)	Record title	Abstract		(a) published in English language [YS], [NO]	(b) published between Feb-98 & Mar-23 [YS], [NO]	(c) published in a peer-reviewed journal [YS], [NO]	(d) refer to the research topic FOA in music [YS], [NO]	Screening result [TM], [EC]	if [EC], reason for exclusion [A], [B], [C], [D], [TM], [MO]
	1	2022-08-01	Current Issues in Criminal Justice	[Dr]illing in the name of: the criminalisation of Sydney drill group ONEFOUR	The criminalisation of hip-hop artists is not new. The focus of attention for police has tended to be on artists of colour (in particular) who include descriptions of violence in their lyrics. The sprawling multicultural western suburbs of Sydney Australia have become a fertile breeding-ground for a wave of drill rap artists, some of whom explore violent themes. This dynamic scene was kicked off …		[YS]	[YS]	[YS]	[NO]	[EC]	[D]
	2	00:00:00	Theory, Culture & Society	`So Far So Good...’: La Haine and the Poetics of the Everyday	Representations of urban youth and its cultures of display have become an increasing focus of attention for contemporary cinema. The film La Haine (1995) received critical acclaim for its raw depiction of `ghetto life' for alienated `minority' youth in ...		[YS]	[YS]	[YS]	[NO]	[EC]	[D]
	3	2009-01-01	International Journal of Music Education	A descriptive study of high school and university students' focus of attention in fast and slow orchestral excerpts	The purpose of this study was to investigate listener discrimination of orchestral perform_x0002_ances and to ascertain focus of listener attention to technical and expressive music elements of those performances. High School (n = 84) and University (n = 84) music students listened to four orchestral excerpts: two slow/soft excerpts and two fast/loud excerpts. Recordings representing three levels…		[YS]	[YS]	[YS]	[YS]	[TM]	[TM]
	4	Dec-00	Bulletin of the Council for Research in Music Education	A focus of attention model for meaningful listening	A person's ability to focus attention seems important for most everyone. Teachers of all subjects and at every level of instruction are concerned with each student's ability to focus attention and stay on task. Listening to music seems prerequisite to all other musical pursuits and focus of attention combined with developing a high level of aural discrimination seems to provide the basis for mean…		[YS]	[YS]	[YS]	[YS]	[TM]	[TM]
	5	Dec-16	Proceedings IEEE Annual India Conference (INDICON)	A Novel Technique for Identifying Attentional Selection in a Dichotic Environment	Healthy humans have an innate ability to concentrate on the voice of their choice even in noisy surroundings. But, a complete understanding of the process of segregation and selection of a particular sound in brain is still unclear. Recent studies have successfully demonstrated reconstruction of stimuli speech envelopes through mathematical modeling. In order to determine the attentional focus of…		[YS]	[YS]	[NO]	[NO]	[EC]	[MO]
	6	Mar-02	Contemporary Drug Problems	A Political Economy of “Doves”	Codified references to the illegal drug Ecstasy in rave-party advertisements have become a focus of attention with the increased use of Ecstasy at rave parties during the 1990s. This article explores the political economy of a particular type of Ecstasy tablet—“Dove” Ecstasy—through discourse analysis accompanied by ethnographic description. The analysis traces the movement of value from the dove…		[YS]	[YS]	[YS]	[NO]	[EC]	[D]
	7	May-20	Frontiers in Psychology	A Process Evaluation of a Performance Psychology Intervention for Transitioning Elite and Elite Musicians	The present study presents a process evaluation of a performance psychology intervention for transitioning elite and elite musicians. The goal of the intervention was to provide participants with an amalgamation of evidence-informed principles, aimed to improve their quality of practice and performance preparation. The intervention consisted of an educational session followed by four workshops. I…		[YS]	[YS]	[YS]	[NO]	[EC]	[D]
	8	2018-06-01	NeuroImage	Acoustic and higher-level representations of naturalistic auditory scenes in human auditory and frontal cortex	Often, in everyday life, we encounter auditory scenes comprising multiple simultaneous sounds and succeed to selectively attend to only one sound, typically the most relevant for ongoing behavior. Studies using basic sounds and two-talker stimuli have shown that auditory selective attention aids this by enhancing the neural representations of the attended sound in auditory cortex. It remains unkn…		[YS]	[YS]	[YS]	[NO]	[EC]	[D]
	9	Oct-19	Journal of Research in Music Education	Adopting an External Focus of Attention Enhances Musical Performance	Two experiments are reported in which skilled musicians playing different instruments performed a piece of their choice under various attentional focus conditions. In the external focus condition, they were asked to focus on playing for the audience and the expressive sound of the music. In the internal focus condition, they were asked to focus on the precision of their finger movements (or lip m…		[YS]	[YS]	[YS]	[YS]	[TM]	[TM]
	10	Oct-00	Nordic Journal of Music Therapy	Alliance building in music therapy for forensic psychiatric patients with schizophrenia. An exploratory case study research design	Introduction: Forming therapeutic alliance with forensic psychiatric patients with schizophrenia is challenging, and there is a gap in knowledge about the dynamics in the initial phase of psychotherapy and how collaboration and trust is developed. Music therapy is described as a motivating approach enhancing the forensic psychiatric patient's ability to engage in a relationship. The purpose of th…		[YS]	[YS]	[YS]	[NO]	[EC]	[D]
	11	May-13	Cortex	Amygdala subregions differentially respond and rapidly adapt to threatening voices	Emotional states can influence the human voice during speech utterances. Here, we tested the sensitivity and signal adaptation of functional activity located in amygdala subregions to threatening voices during high-resolution functional magnetic resonance imaging. Bilateral superficial (SF) complex and the right laterobasal (LB) complex of the amygdala were generally sensitive to emotional cues f…		[YS]	[YS]	[YS]	[NO]	[EC]	[D]
	12	Dec-01	Proceedings of the 2001 IEEE Computer Society Conference on Computer Vision and Pattern Recognition	An adaptive algorithm for text detection from natural scenes	We present a new adaptive algorithm for automatic detection of text from a natural scene. The initial cues of text regions are first detected from the captured image/video. An adaptive color modeling and searching algorithm is then utilized near the initial text cues, to discriminate text/non-text regions. EM optimization algorithm is used for color modeling, under the constraint of text layout r…		[YS]	[YS]	[NO]	[NO]	[EC]	[MO]
	13	May-12	Proc. 8th ELRA Conf. on Language Resources and Evaluation	An audiovisual political speech analysis incorporating eye-tracking and perception data	We investigate the influence of audiovisual features on the perception of speaking style and performance of politicians, utilizing a large publicly available dataset of German parliament recordings. We conduct a human perception experiment involving eye-tracker data to evaluate human ratings as well as behavior in two separate conditions, i.e. audiovisual and video only. The ratings are evaluated…		[YS]	[YS]	[NO]	[NO]	[EC]	[MO]
	14	1993-04-01	Journal of Research in Music Education	An Empirical Method for Measuring the Aesthetic Experience to Music	This study was designed to investigate empirically the "aesthetic experience" as individually defined by each subject. Subjects (N - 30) were faculty members and advanced graduate students at a large university school of music. Each subject listened to a 20-minute excerpt from Act I of Puccini's La Boheme and simultaneously manipulated the dial of a Continuous Response Digital Interface (CRDI) to…		[YS]	[NO]	[YS]	[YS]	[EC]	[B]
	15	May-12	Proc. IEEE 75th Vehicular Technology Conference (VTC Spring)	Angle-dependent path loss measurements impacted by car body attenuation in 2.45 GHz ISM band	In the past few years more and more wireless applications (e.g. WLAN and Bluetooth) have migrated into the automotive domain. With the increasing number of devices, coexistence investigations in the 2.45 GHz ISM band are gaining importance to enable reliable communications with real time requirements like voice transmission and streaming applications. This paper presents initial results on angle …		[YS]	[YS]	[NO]	[NO]	[EC]	[MO]
	16	2009-01-01	Seminars in Reproductive Medicine	Assisted Reproductive Technology, Epigenetics, and Long-Term Health: A Developmental Time Bomb Still Ticking	Live birthrates following assisted reproduction account for 1 to 3% of pregnancies in developed countries, and these figures seem set to rise. Concerns regarding the safe use of assisted reproductive technology (ART) for the treatment of infertility have been voiced for several years, yet, to date, the vast majority of children conceived using these techniques are apparently normal. Controversy s…		[YS]	[YS]	[YS]	[NO]	[EC]	[D]
	17	2019-09-01	Journal of Experimental Child Psychology	Attachment-related attention bias plays a causal role in trust in maternal support	The current study was designed to test whether children’s ability to flexibly shift their attention (from their mother during distress to peers during exploration and vice versa) causally increases children’s trust in the mother’s support. We trained attention flexibility using a gaze-contingent music reward design. A total of 85 children (9–13 years of age; 46% boys) were randomly assigned to th…		[YS]	[YS]	[YS]	[NO]	[EC]	[D]
	18	2017-07-01	Dicourse Processes	Attention and Memory Play Different Roles in Syntactic Choice During Sentence Production	Attentional control of referential information is an important contributor to the structure of discourse. We investigated how attention and memory interplay during visually situated sentence production. We manipulated speakers’ attention to the agent or the patient of a described event by means of a referential or a dot visual cue. We also manipulated whether the cue was implicit or explicit by v…		[YS]	[YS]	[YS]	[NO]	[EC]	[D]
	19	2010-01-01	Neuropsychology	Attention to gaze and emotion in schizophrenia	Objective: Individuals with schizophrenia have difficulty interpreting social and emotional cues such as facial expression, gaze direction, body position, and voice intonation. Nonverbal cues are powerful social signals but are often processed implicitly, outside the focus of attention. The aim of this research was to assess implicit processing of social cues in individuals with schizophrenia. Me…		[YS]	[YS]	[YS]	[NO]	[EC]	[D]
	20	2015-01-01	Journal of Motor Learning and Development	Attentional Demand of a Virtual Reality-Based Reaching Task in Nondisabled Older Adults	Attention during exercise is known to affect performance; however, the attentional demand inherent to virtual reality (VR)-based exercise is not well understood. We used a dual-task paradigm to compare the attentional demands of VR-based and non-VR-based (conventional, real-world) exercise: 22 older adults (with no diagnosed disabilities) performed a primary reaching task to virtual and real targ…		[YS]	[YS]	[YS]	[NO]	[EC]	[D]
	21	Dec-21	The International Journal of Arts Education	Attentional Focus Effects and Singing Enhancing Vocal Performance through Body Movements and Gestures as External Foci of Attention	Abstract: Body movements and gestures that accompany singing have become potent tools in the teaching and learning of singing. However, the underlying psychomotor mechanisms responsible for the enhancement of vocal technique through the use of movements and gestures have not yet been examined in detail. This article therefore proposes an explanatory model, namely, the attentional focus effect, an…		[YS]	[YS]	[YS]	[YS]	[TM]	[TM]
	22	Mar-16	Journal of Dance Medicine & Science	Attentional Focus in Classical Ballet. A Survey of Professional Dancers	Focus of attention and its effects on skilled motor performance has become an important line of research in the motor learning domain. Numerous studies have demonstrated that an external focus of attention (i.e., on the movement effect) enhances motor performance and learning relative to an internal focus (i.e., on body movements). Thus, small differences in the wording of instructions or feedbac…		[YS]	[YS]	[YS]	[YS]	[TM]	[TM]
	23	2022-02-01	Open Phylosophy	Attentional Structure and Phenomenal Unity	Some authors argue that phenomenal unity can be grounded in the attentional structure of consciousness, which endows conscious states with at least a foreground and a background. Accordingly, the phenomenal character of part of a conscious state comprises a content aspect (e.g., hearing music) and a structural aspect (e.g., being in the background). This view presents the concern that such a stru…		[YS]	[YS]	[YS]	[NO]	[EC]	[D]
	24	2015-08-01	Current Biology	Attentive Tracking of Sound Sources	Auditory scenes often contain concurrent sound sources, but listeners are typically interested in just one of these and must somehow select it for further processing. One challenge is that real-world sounds such as speech vary over time and as a consequence often cannot be separated or selected based on particular values of their features (e.g., high pitch). Here we show that human listeners can …		[YS]	[YS]	[YS]	[NO]	[EC]	[D]
	25	2022-06-01	World Journal of Psychiatry	Auditory hallucinations: A review of the ERC "VOICE" project	In this invited review I provide a selective overview of recent research on brain mechanisms and cognitive processes involved in auditory hallucinations. The review is focused on research carried out in the “VOICE” ERC Advanced Grant Project, funded by the European Research Council, but I also review and discuss the literature in general. Auditory hallucinations are suggested to be perceptual phe…		[YS]	[YS]	[YS]	[NO]	[EC]	[D]
	26	2001-11-01	Dicourse Studies	Authenticating Talk: Building Public Identities in Audience Participation Broadcasting	Public participation broadcasting has recently become the focus of attention in media studies, as well as from the social interactional perspectives of discourse and conversation analysis, and it has been argued in particular that the talk show genre has given new and enhanced status to the `authentic' voice of lay members of the public. What remains largely unexplored is how lay participants dis…		[YS]	[YS]	[YS]	[NO]	[EC]	[D]
	27	Dec-21	Frontiers in Neuroscience	Behavioral Account of Attended Stream Enhances Neural Tracking	During the past decade, several studies have identified electroencephalographic (EEG) correlates of selective auditory attention to speech. In these studies, typically, listeners are instructed to focus on one of two concurrent speech streams (the “target”), while ignoring the other (the “masker”). EEG signals are recorded while participants are performing this task, and subsequently analyzed to …		[YS]	[YS]	[YS]	[NO]	[EC]	[D]
	28	2018-09-01	British Journal of Aesthetics	Can a Painting have a Rhythm?	This paper challenges the widely held assumption that paintings and other works of graphic art have a communicable rhythmic structure. I defend the view that although the experience of viewing a picture takes place in time, and thus is successive, it cannot be temporally structured in a sufficiently determinate manner to sustain the kind of attentional focus required for the communication of even…		[YS]	[YS]	[YS]	[NO]	[EC]	[D]
	29	2013-04-01	International Journal of Choral Singing	Changes in tone production as a function of focus of attention in untrained singers	The benefit of an external focus of attention in motor skill learning has been documented in a variety of studies conducted over the past 15 years, but few investigations have examined this benefit in music contexts. We tested differences in tone quality among different focus of attention conditions performed by 30 novice singers. Each participant sang a 3-note pattern a cappella on a continuous …		[YS]	[YS]	[YS]	[YS]	[TM]	[TM]
	30	2008-01-01	Child Language Teaching and Therapy	Children’s reading comprehension and narrative recall in sung and spoken story contexts	A growing number of reading professionals have advocated teaching liter_x0002_acy through music and song; however, little research exists supporting such practices. The purpose of this study was to determine if sung story book readings would enhance story comprehension and narrative re-tellings in children with histories of speech and language delay. Thirty kindergarten and first grade children l…		[YS]	[YS]	[YS]	[NO]	[EC]	[MO]
	31	2013-01-01	Chapter in a book: Likeness	Ciaran Carson's Dante: 'tribulations linguistic'	Ciaran Carson is the most polyglot of poets writing in, or in connection with, English, and the great merit of his translation is that it employs a language as multiple and fragmented as Dante Alighieri's Italian — perhaps more so. It sounds less like an epic and more like The Canterbury Tales. Dante's work of linguistic theory, De vulgari eloquentia, suggests that there may be more than a thousa…		[YS]	[YS]	[NO]	[NO]	[EC]	[MO]
	32	2019-01-01	Chapter in a book: Opera in Musical Theatre: History and Present Time	Classical Kazakh Operas in Performances of Astana Opera	In the modem culture of Kazakhstan, opera is in the focus of attention of professional musicians, directors, organizers of theatrical business and music admirers. Throughout its existence, Kazakh opera has passed a long and difficult way of development (1934-2019). Three Kazakhstani opera houses (Astana Opera, The State Opera and Ballet Theatre named after Abay, Shymkent Opera and Ballet Theatre)…		[YS]	[YS]	[NO]	[NO]	[EC]	[D]
	33	2010-08-01	Music Education Research	Cognitive Processes of Preservice Music Teachers During Observation of Music Instruction	The purpose of this study was to examine the focus of attention and reflective thinking in undergraduate music education students' retrospective reports of videotaped teaching episodes. Following observation of six short videotape excerpts of three experienced instrumental music teachers, subjects ( n = 24) from a medium-sized American University generated retrospective reports of their thinking …		[YS]	[YS]	[YS]	[NO]	[EC]	[D]
	34	1993-01-01	International Journal of Sport Psychology	Cognitive strategies for coping with stress in a simulated golfing task	The study examined the efficacy of approach and avoidance strategies for coping with stress experienced during sports performance. Subjects were 90 undergraduate female students whose ages ranged from 17 years to 40 years. The approach task was to putt ten golf balls along an S shaped path to reach a target hole. The avoidance task was to putt ten golf balls into an easy target while music and no…		[YS]	[NO]	[YS]	[NO]	[EC]	[MO]
	35	2001-04-01	Cognitive and Behavorial Practice	Cognitive therapy for auditory hallucinations: A theory-based approach	Auditory hallucinations, probably the most common symptom of schizophrenia, are usually very distressing for patients. In this article it is suggested that a combination of the interpretations of voices and the content of voices cause the majority of this distress, and treatment approaches based on this assumption are outlined. Specifically, a cognitive therapy for voices based on recent cognitiv…		[YS]	[YS]	[YS]	[NO]	[EC]	[D]
	36	2016-07-01	Proceedings of the 26th International Seminar of the ISME Commission on Research	Competition for focus of attention: Attempts to multitask	The entire area of “multitasking” has received continued emphasis since the inception of modern devices that can be used “at the same time.” The thrust of the current research is to test listeners in regard to their attentive music listening versus their attention to a GRE Reading Test when both are presented simultaneously. The current investigations constitute two replications of a study from o…		[YS]	[YS]	[NO]	[YS]	[EC]	[D]
	37	2017-01-01	Proceedings of International Conference on Advanced Education, Psychology and Sports Science (AEPSS 2017)	Construction and Implementation of Network Teaching Platform for Western Music History and Masterpiece Appreciation Course	In recent years, the state has paid more and more attention to the education of colleges and universities, and the application of network data technology in high school curriculum has been more and more extensive. It has realized the combination of traditional teaching and network multimedia teaching. Western music history and masterpiece appreciation course network platform construction has grad…		[YS]	[YS]	[NO]	[NO]	[EC]	[MO]
	38	2018-09-01	Transgressões da música nas séries de ambientação histórica	Constructions and transgressions of music in the series of historical background	Music plays an essential role in the viewing experience of the viewer. Although in the audiovisual story the image is the conscious focus of attention, music provides a series of effects, sensations or meanings that add value to the narrative and are projected as part of the visual discourse. Among the functions of audiovisual music stands out the one of creating convincing atmospheres of time or…		[NO]	[YS]	[YS]	[NO]	[EC]	[MO]
	39	Mar-20	International Journal of Clinical and Experimental Hypnosis	Contemplative Practices and Hypnosis: Emerging Perspectives and Future Directions	A distinctive feature common to many contemplative practices is a focus of attention and procedure of induction toward achieving an altered state of consciousness. In recent years, practices like mindfulness have become increasingly popular, and there has been increased interest in the relationship between hypnosis and mindfulness-based practices as well as other contemplative practices including…		[YS]	[YS]	[YS]	[NO]	[EC]	[D]
	40	2002-09-01	Behavioral Research and Therapy	Coping with the stress of a painful medical procedure	To evaluate its effect on procedure-related distress, the focus of attention was manipulated by providing training to hospitalized acute burn patients (n=42). Participants were randomly assigned to attention focusing (i.e. attending to procedural sensations) or music distraction (i.e. attention diverting) coping interventions, or to usual care during the target dressing change. Coping behavior (i…		[YS]	[YS]	[YS]	[NO]	[EC]	[D]
	41	Dec-19	no english translation of journal	Correspondence between V. A. Zhukovsky and F. von Müller as a monument to the literature and culture of romanticism	no english translation of abstract		[NO]	[YS]	[YS]	[NO]	[EC]	[MO]
	42	2018-11-01	NeuroImage	Cortical tracking of multiple streams outside the focus of attention in naturalistic auditory scenes	In everyday life, we process mixtures of a variety of sounds. This processing involves the segregation of auditory input and the attentive selection of the stream that is most relevant to current goals. For natural scenes with multiple irrelevant sounds, however, it is unclear how the human auditory system represents all the unattended sounds. In particular, it remains elusive whether the sensory…		[YS]	[YS]	[YS]	[NO]	[EC]	[D]
	43	2016-11-01	Geografiska Annaler: Series B, Human Geography	Creativity in time and space	The focus of attention in this article is that of milieux as forges for creativity and renewal. Among the milieux presented are places, corporations and research institutions. The renewal discussed here includes art, architecture, music and literature as well as science and technology. The goal of this article is to identify characteristics of importance in environments where exceptionally creati…		[YS]	[YS]	[YS]	[NO]	[EC]	[D]
	44	2022-06-01	Auditory Perception & Cognition	Cross-modal Transfer of Valence or Arousal from Music to Word Targets in Affective Priming?	This registered report considers how emotion induced in an auditory modality (music) can influence affective evaluations of visual stimuli (words). Specifically, it seeks to determine which emotional dimension is transferred across modalities – valence or arousal – or whether the transferred dimension depends on the focus of attention (feature-specific attention allocation). Two experiments were …		[YS]	[YS]	[YS]	[NO]	[EC]	[D]
	45	2018-02-01	Music Education Research	De-sacralizing the European: music appreciation (then) and music listening (now)	Common approaches to teaching music listening emphasise ‘attentive listening’ and ‘active listening’ (Campbell, Patricia Shehan. 2005. “Deep Listening to the Musical World.” Music Educators Journal 92 (1): 30–36. doi:10.2307/3400224) and minimise explorations of everyday music listening practices (Madsen, Clifford, and John Geringer. 2001. “A Focus of Attention Model for Meaningful Listening.” Bu…		[YS]	[YS]	[YS]	[NO]	[EC]	[D]
	46	2011-09-01	College Teaching	Development of a Classroom Authority Observation Rubric	When student end-of-course ratings are not commensurate with instructor skill and effort, one possible reason may be that students question the instructor's authority. It is proposed here that such doubts about authority are reinforced by specific instructor behaviors. This pilot study attempts to identify these behaviors in the interest of reducing their occurrence in the classroom. In order to …		[YS]	[YS]	[YS]	[NO]	[EC]	[D]
	47	1990-06-01	Bulletin of the Council for Research in Music Education	Differential patterns of music listening: Focus of attention of musicians versus nonmusicians	This study was designed to investigate patterns of music listening among music and nonmusic majors regarding four primary constituent elements of music. Specifically, the research was designed to determine whether listeners demonstrate consistent focused listening patterns to the elements of rhythm, dynamics, timbre, and melody across excerpts intentionally chosen for salience of the above elemen…		[YS]	[NO]	[YS]	[YS]	[EC]	[B]
	48	2016-11-01	Transportation Research Part F: Traffic Psychology and Behaviour	Distinguishing patterns in drivers' visual attention allocation using Hidden Markov Models	Driving is an intricate task where different demands compete for the driver’s attention. Current interface designs present novel multi-modal interactions that extend beyond traditional visual-manual modalities. These new interaction paradigms have given rise to additional subtask elements which call upon varying degrees of cognitive, auditory, vocal, visual, and manual resources. The draw on a la…		[YS]	[YS]	[YS]	[NO]	[EC]	[D]
	49	2011-02-01	Presence: Teleoperators and Virtual Environments	Does Virtual Reality Enhance Exercise Performance, Enjoyment, and Dissociation? An Exploratory Study on a Stationary Bike Apparatus	The present study aimed at testing the general assumption that virtual reality can enhance the experience of exercising. More specifically, we tested the effects of sensory input (music and video feedback) during physical training on performance, enjoyment, and attentional focus by means of a computerized ergometer coupled with VR software. Twelve university students participated in the study. Th…		[YS]	[YS]	[YS]	[NO]	[EC]	[D]
	50	2005-07-01	Psychology of Music	Education and the music culture of Polish adolescents	This is a study of selected aspects of the music culture of Polish adolescents who learn music at high school. It was assumed that the following factors form the foundation of music culture: positive motivation, interest, the understanding of music, and the experience of values relating to music. Music culture also requires some level of music information to facilitate the development of the capa…		[YS]	[YS]	[YS]	[NO]	[EC]	[D]
	51	May-08	UPDATE: Applications of Research in Music Education	Effect of Music Complexity on Nonmusicians' Focus of Attention to Melody or Harmony	This study is a replication and extension of a previous study to investigate the effect of musical complexity on non_x0002_musicians’ focus of attention to melody or harmony. The research questions addressed were as follows: (a) Is there a difference in focus of attention among levels of melodic complexity and harmonic complexity? (b) Is there a signifi_x0002_cant difference in focus of attention…		[YS]	[YS]	[YS]	[YS]	[TM]	[TM]
	52	Oct-16	International Journal of Exercise Science	Effect of Music Tempo on Attentional Focus and Perceived Exertion during Self-selected Paced Walking	This study investigated the influence of music on the rating of perceived exertion (RPE) and attentional focus during walking at a self-selected pace. Fifteen overweight and obese women volunteered to participate in the study. They underwent four sessions: the first for incremental maximal test and anthropometric measurement followed by three experimental sessions. After the first session, they w…		[YS]	[YS]	[YS]	[NO]	[EC]	[D]
	53	Oct-05	Journal of Research in Music Education	Effect of music training and musical complexity on focus of attention to melody or harmony	The purpose of this study was to investigate the relationships between music training and musical complexity and focus of attention to melody or harmony. Participants (N= 192) were divided into four groups: university jazz majors (n= 64), other university music majors (n= 64), high school instrumentalists (n= 32), and junior high instrumentalists (n= 32). The musical complexity variable consisted…		[YS]	[YS]	[YS]	[YS]	[TM]	[TM]
	54	2017-06-01	Medical Problems of Performing Artists	Effect of the Alexander Technique on Muscle Activation, Movement Kinematics, and Performance Quality in Collegiate Violinists and Violists: A Pilot Feasibility Study	Musicians are trained to attend to aural and visual senses, to the detriment of kinesthetic awareness, which often results in unnecessary muscle tension and narrowed attentional focus. The Alexander technique (AT) addresses these concerns by approaching action using a process of whole-body consciousness. Incorporation of AT concepts into skill practice may reduce static tension in playing and res…		[YS]	[YS]	[YS]	[YS]	[TM]	[TM]
	55	2016-06-01	International Journal of Music Education	Effect of virtual reality exposure and aural stimuli on eye contact, directional focus, and focus of attention of novice wind band conductors	This study examined the effects of virtual reality immersion with audio on eye contact, directional focus and focus of attention for novice wind band conductors. Participants (N = 34) included a control group (n = 12) and two virtual reality groups with (n = 10) and without (n = 12) head tracking. Participants completed conducting/score study sessions twice a week for four weeks. Individual video…		[YS]	[YS]	[YS]	[YS]	[TM]	[TM]
	56	2009-07-01	Contributions to Music Education	Effect of voice-part training and music complexity on focus of attention to melody or harmony	The purpose of this study was to investigate the possible effects of choral voice-part training/experience and music complexity on focus of attention to melody or harmony. Participants (N = 150) were members of auditioned university choral ensembles divided by voice-part (sopranos, n = 44; altos, n = 33; tenors, n = 35; basses, n = 38). The music complexity variable consisted of four levels of me…		[YS]	[YS]	[YS]	[YS]	[TM]	[TM]
	57	2023-01-01	Psychology of Music	Effects of attention focus instructions on amateur piano performance	Detriments to performance under pressure are common in many performance settings, from public speaking to skilled sports or music performances. In the last few decades, sports scientists have suggested that the quality and accuracy of movements can depend on what the performer attends to while executing the action, with an external focus of attention directed at the effects of the movement on the…		[YS]	[YS]	[YS]	[YS]	[TM]	[TM]
	58	2021-08-01	Journal of Research in Music Education	Effects of Attentional Focus on Motor Performance and Physiology in a Slow-Motion Violin Bow-Control Task: Evidence for the Constrained Action Hypothesis in Bowed String Technique	The constrained action hypothesis states that focusing attention on action outcomes rather than body movement improves motor performance. Dexterity of motor control is key to successful music performance, making this a highly relevant topic to music education. We investigated effects of focus of attention (FOA) on motor skill performance and EMG muscle activity in a violin bowing task among exper…		[YS]	[YS]	[YS]	[YS]	[TM]	[TM]
	59	2017-08-01	Physiology & Behaviour	Effects of auditory stimuli on electrical activity in the brain during cycle ergometry	The present study sought to further understanding of the brain mechanisms that underlie the effects of music on perceptual, affective, and visceral responses during whole-body modes of exercise. Eighteen participants were administered light-to-moderate intensity bouts of cycle ergometer exercise. Each exercise bout was of 12-min duration (warm-up [3 min], exercise [6 min], and warm-down [3 min]).…		[YS]	[YS]	[YS]	[NO]	[EC]	[D]
	60	2022-01-01	Journal of Music Teacher Education	Effects of Camera Placement on Undergraduates' Peer Teaching Reflection	We investigated whether camera placement affects peer teachers’ focus of attention during reflection. Preservice music teachers (N = 14) reflected on peer teaching videos that had been recorded simultaneously from a head-mounted camera and a tripod_x0002_mounted camera at the back of the classroom. Participants completed the teaching reflection cycle twice, providing their observation comments in…		[YS]	[YS]	[YS]	[NO]	[EC]	[D]
	61	2021-07-01	International Journal of Music Education	Effects of focus of attention instructions on listeners' evaluations of solo instrumental performance	The purpose of this study was to examine the effects of focus of attention instructions (i.e. focus on the solo, accompaniment, or collaboration) on listeners’ performance evaluations. Participants (N= 159) were inservice band directors who listened to and evaluated the accuracy and expressivity of four excerpts of Haydn’s Concerto for Trumpet in E-Flat Major, which we created by synchronizing re…		[YS]	[YS]	[YS]	[YS]	[TM]	[TM]
	62	Mar-19	Journal of Research in Music Education	Effects of Focus of Attention on Performance by Second Year Band Students	This study tested the effect of the motor learning paradigm of internal and external focus of attention (FOA) with middle school band students. A total of 56 second-year band students (woodwinds n = 28; valved brass n = 18; trombones n = 10) practiced isochronous, alternating pitch patterns (e.g., eighth notes C–A–C–A–C–A–C) in three conditions: control (no FOA), internal (“think about your finge…		[YS]	[YS]	[YS]	[YS]	[TM]	[TM]
	63	Oct-16	Journal of Research in Music Education	Effects of focus of attention on tone production in trained singers	Motor performance in familiar tasks is often advantaged when performers focus on the effects of their movements rather than on the movements themselves. But, this phenomenon has yet to be studied systematically in the context of vocal production. I evaluated 20 trained singers’ vocal tone as they varied their focus of attention. Each participant performed a short vocalise, a phrase of “My Country…		[YS]	[YS]	[YS]	[YS]	[TM]	[TM]
	64	2017-08-01	Journal of the American Medical Association (JAMA)	Effects of Improvisational Music Therapy vs Enhanced Standard Care on Symptom Severity Among Children With Autism Spectrum Disorder: The TIME-A Randomized Clinical Trial	Importance: Music therapy may facilitate skills in areas affected by autism spectrum disorder (ASD), such as social interaction and communication. Objective: To evaluate effects of improvisational music therapy on generalized social communication skills of children with ASD. Design, Setting, and Participants: Assessor-blinded, randomized clinical trial, conducted in 9 countries and enrolling chil…		[YS]	[YS]	[YS]	[NO]	[EC]	[D]
	65	2015-11-01	Journal of Reseach in Music Education	Effects of Internal and External Focus of Attention During Novices' Instructional Preparation on Subsequent Rehearsal Behaviors	The purpose of this study was to investigate the effects of internal versus external focus of attention during novice teachers’ instructional preparation on their subsequent rehearsal behaviors. Thirty-two undergraduate instrumental music education students led bands in a series of three, 6-minute rehearsals on their assigned excerpt. Prior to these rehearsals, participants engaged in condition-s…		[YS]	[YS]	[YS]	[YS]	[TM]	[TM]
	66	May-14	Journal of Research in Music Education	Effects of Internal and External Focus of Attention on Novices' Rehearsal Evaluations	The purpose of this study was to investigate the effects of internal and external focus of attention on novices’ rehearsal evaluations. Thirty-two undergraduate instrumental music education students led bands in a series of three 6-minute rehearsals on their assigned excerpt. Prior to these rehearsals, participants were led in score study and rehearsal preparation activities. Internal group (n = …		[YS]	[YS]	[YS]	[YS]	[TM]	[TM]
	67	2017-01-01	Psychomusicology: Music, Mind, and Brain	Effects of Internal and External Focus of Attention on Woodwind Performance	The purpose of this study was to examine the motor learning construct of focus of attention in the context of playing a woodwind instrument. In an internal focus condition, a musician attends to a physical part of the body; in an external focus condition, a musician attends to an aspect of performance not attached to the body, such as the performance outcome of sound. Novice (n = 15) and experien…		[YS]	[YS]	[YS]	[YS]	[TM]	[TM]
	68	1995-08-01	The Journal of General Psychology	Effects of Mental Practice and Modeling on Guitar and Vocal Performance	The effectiveness of various mental practice regimens in music performance was compared. Guitarists and vocalists who were college-level music majors learned short musical excerpts under four conditions: (a) continuous physical practice; (b) mental practice alternating with physical practice; (c) mental practice with a modeled recording of the music alternating with physical practice; and (d) a m…		[NO]	[YS]	[YS]	[NO]	[EC]	[MO]
	69	Mar-17	Journal of Sport and Health Science	Effects of music and video on perceived exertion during high-intensity exercise	Background: Dissociative attentional stimuli (e.g., music, video) are effective in decreasing ratings of perceived exertion (RPE) during low-to-moderate intensity exercise, but have inconsistent results during exercise at higher intensity. The purpose of this study was to assess attentional focus and RPE during high-intensity exercise as a function of being exposed to music, video, both (music an…		[YS]	[YS]	[YS]	[NO]	[EC]	[D]
	70	Oct-19	Journal of Research in Music Education	Effects of Pre-Tuning Vocalization Behaviors on the Tuning Accuracy of College Instrumentalists	The purpose of this study was to examine the effects of two pre-tuning vocalization behaviors (humming and singing) on the tuning accuracy of woodwind and brass instrumentalists. Undergraduate collegiate musicians (N = 72) performed a sustained stimulus pitch (concert B-flat) while engaging in one of the two conditions or the control condition (silence). We also explored the relationships between…		[YS]	[YS]	[YS]	[NO]	[EC]	[D]
	71	2022-04-01	Science & Sports	Effects of self-selected or randomly selected music on performance and psychological responses during a sprint interval training session	Objective: The purpose of this study was to analyze the effects of self-selected and randomly selected music on perceptual and performance responses during a sprint interval training (SIT) session. Equipment and Methods: 16 physically active males (M age = 27.0, SD = 3.9 years; M body mass = 78.1, SD = 9.6 kg; M height = 1.77, SD = 0.05 meters) performed a low-volume SIT session composed by 8 × 1…		[YS]	[YS]	[YS]	[NO]	[EC]	[D]
	72	2009-11-01	Contemporary Music Review	ENP: A System for Contemporary Music Notation	The focus of attention of this paper is a music notation application, the Expressive Notation Package or ENP, conceived by Mika Kuuskankare. We explore some important design issues, through examples dealing with user interface design, music representation, and semantics. Our applications relate closely to computer-assisted composition. In this paper we deal particularly with contemporary music no…		[YS]	[YS]	[YS]	[NO]	[EC]	[D]
	73	2011-01-01	Capter in a book: States of Consciousness	Ethno Therapy, Music and Trance: An EEG Investigation into a Sound-Trance Induction	Music has been used since ancient times in healing rituals. It has been played for people to induce altered states of consciousness (ASC), which change the focus of attention, mood, and thoughts about the world and the self. Music and altered states are connected in various ways concerning context, personal set, socio-ecological setting, and cultural beliefs. Discussion is ongoing as to whether m…		[YS]	[YS]	[NO]	[NO]	[EC]	[MO]
	74	2016-09-01	Voice and Speech Review	Evaluating stress reduction techniques and Fitzmaurice VoiceworkÂ® as a template for addressing performance anxiety and enhancing focus in student actors	Research conducted over the past 20 years in psychology, voice science, kinesiology, and neuroscience shows promising results in establishing the potential of breath management, attentional focus, and somatic disciplines to enhance the ability of individuals to function effectively under intense and often stressful performance circumstances. Many of these approaches have been incorporated into th…		[YS]	[YS]	[YS]	[NO]	[EC]	[D]
	75	1967-01-01	Language and Speech	Experimental Manipulation of the Production of Active and Passive Voice in Children	Two experiments were carried out in an attempt to manipulate the voice in which children encoded a denotative domain of events. In Experiment I the direction in which the child visually scanned a picture was varied ; in Experiment II the child’s " focus of attention " was manipulated through the type of question asked of him about a picture. In general, when the acted-upon element or recipient of…		[YS]	[NO]	[YS]	[NO]	[EC]	[MO]
	76	Dec-22	Religions	Explaining How Community Music Engagement Facilitates Social Cohesion through Ritualised Belonging	The flourishing society envisioned by the South African government’s National Development Plan 2030 is based on nation-building and social cohesion. With the recent civil unrests, calls for healing a nation characterised by poverty, inequality and violence through social cohesion have again been made. Community music engagement is uniquely positioned to achieve social cohesion since the disciplin…		[YS]	[YS]	[YS]	[NO]	[EC]	[D]
	77	2020-09-01	Unpublished Dissertation	Exploring focus of attention in music learning	The acquisition and refinement of complex motor skills requires that learners focus attention strategically in order to optimize performance outcomes. A considerable body of research across a variety of disciplines supports the idea that performers who focus their attention on the external effects of the body’s movements experience enhanced performance outcomes, whereas those who attend more to t…		[YS]	[YS]	[NO]	[YS]	[EC]	[C]
	78	2016-07-01	Psychology of Music	Exploring the thoughts and attentional focus of music students under pressure	Musicians often play under circumstances in which pressure may lead to anxiety and performance deterioration. Theories suggest that a drop in performance is due to a shift in focus of attention towards task-irrelevant information. In this study, we asked music students to report what they think and where they focus attention in three situations: when they play under pressure (Study 1; n = 81), th…		[YS]	[YS]	[YS]	[YS]	[TM]	[TM]
	79	2014-01-01	Psychology of Music	Exploring the thoughts and focus of attention of elite musicians under pressure	Although musicians often have to perform under high pressure, there is little systematic research into the foci of attention needed to maintain performance in such situations. In the current study, we asked elite musicians to report what they focus on and think about during moments of high pressure, using two retrospective methods (concept mapping and verbal reports). For concept mapping, seven e…		[YS]	[YS]	[YS]	[YS]	[TM]	[TM]
	80	Dec-17	The Journal of Neuroscience	Extensive Tonotopic Mapping across Auditory Cortex Is Recapitulated by Spectrally Directed Attention and Systematically Related to Cortical Myeloarchitecture	Auditory selective attention is vital in natural soundscapes. But it is unclear how attentional focus on the primary dimension of auditory representation—acoustic frequency—might modulate basic auditory functional topography during active listening. In contrast to visual selective attention, which is supported by motor-mediated optimization of input across saccades and pupil dilation, the primate…		[YS]	[YS]	[YS]	[NO]	[EC]	[D]
	81	Dec-18	Journal of Eye Movement Research	Eye movements, attention, and expert knowledge in the observation of Bharatanatyam dance	Previous research indicates that dance expertise affects eye-movement behaviour—dance experts tend to have faster saccades and more tightly clustered fixations than novices when observing dance, suggesting that experts are able to predict movements and process choreographic information more quickly. Relating to this, the present study aimed to explore (1) the effects of expertise on eye movements…		[YS]	[YS]	[YS]	[NO]	[EC]	[D]
	82	2019-06-01	Unpublished Dissertation	Finding Focus. Using external focus of attention for practicing and performing music	Playing music is about doing and not knowing. A musician’s art is dependent on the complex motor control that is learnt over years of practice. This research is concerned with the question: ‘What kind of focus facilitates optimal learning and performance?’ According to Gabriele Wulf, external focus – the focussing of attention on the intended effect of one’s movements has been found to be a bette…		[YS]	[YS]	[NO]	[YS]	[EC]	[C]
	83	Oct-17	Procedings of ICCV Workshops	Finding Time Together: Detection and Classification of Focused Interaction in Egocentric Video	Focused interaction occurs when co-present individuals, having mutual focus of attention, interact by establishing face-to-face engagement and direct conversation. Face-to_x0002_face engagement is often not maintained throughout the en_x0002_tirety of a focused interaction. In this paper, we present an online method for automatic classification of unconstrained egocentric (first-person perspectiv…		[YS]	[YS]	[NO]	[NO]	[EC]	[MO]
	84	Oct-19	Journal of British Cinema and Television	First Left, Guv? Mapping the Class-encoded Agency of Commercial Television's Spy-cop Archetype, 1967-78	This article examines depictions of class-encoded agency in the English spy operative and police detective protagonists that appeared on commercial television during the late 1960s and 1970s. Its purpose is to discover connections between constructions of this agency and class-based discourses relating to what Michael Kenny (1995) has termed the ‘first New Left’ (1956–62). The focus of attention …		[YS]	[YS]	[YS]	[NO]	[EC]	[D]
	85	2021-08-01	Psychology of Music	Flow and music performance: Professional musicians and music students' views	Performing music at the highest levels involves great competitiveness. When each performance represents a major personal challenge, success is no longer solely dependent on a high level of technical mastery: the psychological aspects of the performance also have a decisive impact. The concept of flow is presented as a phenomenon associated with significant improvements in the musician’s performan…		[YS]	[YS]	[YS]	[YS]	[TM]	[TM]
	86	2022-09-01	Journal of Voice	Focus of Attention in Voice Training	Objective: The vast majority of motor learning studies investigating focus of attention have found that an external focus of attention (focusing on the effect of a movement) results in enhanced performance and learning, compared to an internal focus of attention (focusing on the body movement itself). The present study attempts to determine if the high incidence of internal focus of attention ins…		[YS]	[YS]	[YS]	[YS]	[TM]	[TM]
	87	2020-11-01	Journal of Research in Music Education	Focus of Attention Verbalizations in Beginning Band: A Multiple Case Study	Although the effects of focus of attention (FOA) on the performance of gross motor skills are now well understood, less is known about the role of FOA in naturalistic classroom settings where learners are engaged in the ongoing acquisition and refinement of complex motor skills. The purpose of this study, the first of its kind, was to explore how music teachers focus learners’ attention on physic…		[YS]	[YS]	[YS]	[YS]	[TM]	[TM]
	88	2011-02-01	Journal of Research in Music Education	Focus of attention affects performance of motor skills in music	To test the extent to which learners performing a simple keyboard passage would be affected by directing their focus of attention to different aspects of their movements, 16 music majors performed a brief keyboard passage under each of four focus conditions arranged in a counterbalanced design—a total of 64 experimental sessions. As they performed the test passage, participants were directed to f…		[YS]	[YS]	[YS]	[YS]	[TM]	[TM]
	89	2013-08-01	Unpublished Dissertation	Focus of Attention Affects Singers’ Tone Production	It is now well understood that skilled motor behavior is affected by performers' focus of attention. This effect has been demonstrated in numerous and varied motor tasks, from golf-putting to piano playing. I conducted two experiments with college-aged singers to test the extent to which trained singers' vocal tone is affected by their focus of attention while singing. In Experiment 1 (N = 11) pa…		[YS]	[YS]	[NO]	[YS]	[EC]	[C]
	90	1997-04-01	Journal of Research in Music Education	Focus of attention and aesthetic response	In the present study, focus of attention to musical elements was investigated in an attempt to ascertain which elements are perceived as most prominent in relation to aesthetic response as demonstrated in previous work. One hundred experienced musicians listened to the last 20 minutes of Act I of Puccini's La Bohème. Fifty musicians indicated via the Continuous Response Digital Interface (CRDI) w…		[YS]	[NO]	[YS]	[NO]	[EC]	[B]
	91	2018-01-01	International Journal of Choral Singing	Focus of attention in singing: Expert listeners’ descriptions of change in trained singers’ tone quality	It is now well understood that skilled motor behavior is affected by performers’ focus of attention (Wulf, 2013). This effect has been demonstrated in numerous and varied motor tasks from golf-putting to piano playing, but there has been little systematic research devoted to this aspect of vocal pedagogy. The purpose in this study was to determine whether the vocal tone quality of experienced sin…		[YS]	[YS]	[YS]	[YS]	[TM]	[TM]
	92	2021-01-01	Journal of Singing	Focus of Attention Research: A Review and Update for Teachers of Singing	The topic of focus of attention is not a new one to the “Mindful Voice” column and is highly relevant for all who train performers. For those unfamiliar with the topic, focus of attention research is a subset of the motor learning field that attempts to answer the question: Where should performers place their attention during learning and performance? The past two decades have produced a sizable …		[YS]	[YS]	[YS]	[YS]	[TM]	[TM]
	93	Dec-95	Bulletin of the Council for Research in Music Education	Focus of attention to elements: Listening patterns of musicians and nonmusicians	We investigated patterns of music listening among music major and nonmusic major students (N = 120). Ten instrumental music excerpts were presented that contained salient examples of rhythm, dynamics, timbre, melody, or these four elements concomitantfy. Listeners responded by indicating the relative percentages that each of the four elements and an "everything" category were heard as prominent a…		[YS]	[NO]	[YS]	[YS]	[EC]	[B]
	94	2011-02-01	International Journal of Music Education	Focus of attention to melody or harmony and perception of music tension: An exploratory study	This project represents an initial investigation into utilizing the two-dimensional Continuous Response Digital Interface (CRDI) to track listener perceptions related to the possible relationships between focus of attention to musical elements and perceived musical tension. The two-dimensional CRDI software creates an environment in which the listener can track their perceptions on two planes sim…		[YS]	[YS]	[YS]	[YS]	[TM]	[TM]
	95	1997-07-01	Bulletin of the Council for Research in Music Education	Focus of Attention to Musical Elements in Haydn's" Symphony# 104"	The present study investigates focus of attention to musical elements in an attempt to ascertain what elements are perceived as most salient in relationship to Haydn's Symphony #104. Additionally, individual elements are compared to aesthetic response and tension response demonstrated in previous work. One hundred subjects in the present study listened to the first movement of Haydn's "London" Sy…		[YS]	[NO]	[YS]	[YS]	[EC]	[B]
	96	2018-11-01	Adaptive Behaviour	From sensorimotor dependencies to perceptual practices: making enactivism social	Proponents of enactivism should be interested in exploring what notion of action best captures the type of action–perception link that the view proposes, such that it covers all the aspects in which our doings constitute and are constituted by our perceiving. This article proposes and defends the thesis that the notion of sensorimotor dependencies is insufficient to account for the reality of hum…		[YS]	[YS]	[YS]	[NO]	[EC]	[D]
	97	2002-01-01	Augmentative and Alternative Communication	Generalization of skills using pictographic and voice output communication devices	This case study focused on skill generalization following instruction of an adolescent girl with multiple disabilities using two augmentative and alternative communication (AAC) devices: a simple pictographic display and a voice output communication aid (VOCA) with an identical display used as an overlay. An alternating treatments design was used to assess community members' response latency, foc…		[YS]	[YS]	[YS]	[NO]	[EC]	[D]
	98	2020-04-01	Mulrimodal Technologies and Interaction	Generation of Head Movements of a Robot Using Multimodal Features of Peer Participants in Group Discussion Conversation	In recent years, companies have been seeking communication skills from their employees. Increasingly more companies have adopted group discussions during their recruitment process to evaluate the applicants’ communication skills. However, the opportunity to improve communication skills in group discussions is limited because of the lack of partners. To solve this issue as a long-term goal, the ai…		[YS]	[YS]	[YS]	[NO]	[EC]	[D]
	99	2020-11-01	HRB Open Research	Giving voice to those directly affected by the COVID-19 pandemic - the experience and reflections of a person with dementia	The coronavirus disease 2019 (COVID-19) pandemic presents unprecedented challenges to society. Behind the daily tally of deaths and cases of infection are individuals and families who are experiencing the ultimate consequence of this disease. Every aspect of our lives has been affected and these affects are amplified for those who have to cocoon and have conditions such as dementia. There is litt…		[YS]	[YS]	[YS]	[NO]	[EC]	[D]
	100	2022-11-01	Cognition and Emotion	Going beyond ourselves: the role of self-transcendent experiences in wisdom	Having good moral character often involves shifting one’s focus of attention from the self to others and the world. Across three studies (N = 605 adults), we found converging evidence that self-transcendent experiences, specifically awe and flow, enabled the expression of wisdom, as captured by wise reasoning and epistemic humility measures. Study 1 found that dispositionally awe- and flow-prone …		[YS]	[YS]	[YS]	[NO]	[EC]	[D]
	101	2011-02-01	Aviation, Space, and Environment Medicine	Guided imagery, anxiety, heart rate, and heart rate variability during centrifuge training	Background: Centrifuge training is an important method of improving the hypergravity tolerance of pilots, cosmonauts, and Chinese astronauts. However, the concomitants of tension or anxiety often impede training. Guided imagery (GI), a mind-body relaxation technique, provides a behavioral and cognitive means whereby individuals are able to exert control over the focus of attention. This study aim…		[YS]	[YS]	[YS]	[NO]	[EC]	[D]
	102	Oct-07	Perception & Psychophysics	Harmonic expectation and affect in Western music: effects of attention and training	We investigated the effects of selective attention and musical training on the processing of harmonic expectations. In Experiment 1, participants with and without musical training were required to respond to the contour of melodies as they were presented with chord progressions that were highly expected, slightly unexpected, or extremely unexpected. Reaction time and accuracy results showed that …		[YS]	[YS]	[YS]	[YS]	[TM]	[TM]
	103	May-04	Reproductive Health Matters	Holy hatred	There are at least 83 countries where homosexuality is condemned in the criminal code; 26 of these are Muslim countries and in seven the death penalty for persons presumed guilty of homosexual acts makes sexual minorities extremely vulnerable. In spite of such obstacles, same-sex relationships do take place, even in the most repressive countries. Sometimes the very segregation of the sexes allows…		[YS]	[YS]	[YS]	[NO]	[EC]	[D]
	104	Oct-19	Proceedings of the ICMI	Improved Visual Focus of Attention Estimation and Prosodic Features for Analyzing Group Interactions	Collaborative group tasks require efficient and productive verbal and non-verbal interactions among the participants. Studying such interaction patterns could help groups perform more efficiently, but the detection and measurement of human behavior is challenging since it is inherently multimodal and changes on a millisecond time frame. In this paper, we present a method to study groups performin…		[YS]	[YS]	[NO]	[NO]	[EC]	[MO]
	105	2013-06-01	Proceedings of the 60th Annual Meeting of the American College of Sports Medicine	Influence Of Music, Attentional Style, And Exercise Intensity On Attentional Focus And Rpe	no abstract		[YS]	[YS]	[NO]	[UC]	[EC]	[C]
	106	2015-02-01	Physiology & Behaviour	Influence of music on performance and psychophysiological responses during moderate-intensity exercise preceded by fatigue	Purpose: We examined the effects of listening to music on time to exhaustion and psychophysiological responses during moderate-intensity exercise performed in fatigued and non-fatigued conditions. Methods: Fourteen healthy men performed moderate-intensity exercise (60% Wmax) until exhaustion under four different conditions: with and without pre-fatigue (induced by 100 drop jumps) and listening an…		[YS]	[YS]	[YS]	[NO]	[EC]	[D]
	107	2008-01-01	Music Performance Research	Insights about practice from the perspective of motor learning: a review	In this article, we review recent research in motor learning and discuss its implications for music pedagogy. Specifically, we review factors that have been shown to have reliable effects on motor learning, including aug_x0002_mented feedback, the order of tasks (blocked versus random practice), rvational practice, the learner’s focus of attention, and self-controlled practice. The findings sugge…		[YS]	[YS]	[YS]	[YS]	[TM]	[TM]
	108	2020-01-01	Computer & Education	Instructor presence in video lectures: Eye gaze matters, but not body orientation	The instructor's on-screen presence, rather than just voice, has rapidly become a popular feature in video lectures. Eye gaze and body orientation are core indicators of an instructor's attentional focus in classroom settings, but it is not well known how these factors influence learners' attention allocation and learning performance in video lectures with the on-screen presence of instructors pr…		[YS]	[YS]	[YS]	[NO]	[EC]	[D]
	109	2011-04-01	Nations and Nationalisms	Intellectuals and politics	By imagining their audiences, intellectuals invented and constructed the collective identities of nations and transnational communities like Europe or humankind. Four ideal types of intellectuals are outlined by describing them in their relation to politics: the intellectual as cosmopolitan ascetic; the intellectual as enlightened legislator; the intellectual as revolutionary; and the intellectua…		[YS]	[YS]	[YS]	[NO]	[EC]	[D]
	110	2019-07-01	The Journal of Neuroscience	Interactions between Conscious and Subconscious Signals: Selective Attention under Feature-Based Competition Increases Neural Selectivity during Brain Adaptation	Efficient perception in natural environments depends on neural interactions between voluntary processes within cognitive control, such as attention, and those that are automatic and subconscious, such as brain adaptation to predictable input (also called repetition suppression). Although both attention and adaptation have been studied separately and there is considerable knowledge of the neurobio…		[YS]	[YS]	[YS]	[NO]	[EC]	[D]
	111	May-20	Psychology, Health & Medicine	Interactive effect of listening to music and mid- and post-exercise affective change on exercise intention	In this study, we examined the effects of music on affective changes (mid- and post-exercise) and further investigated the influence of the affective changes on exercise intention. A repeated measures design incorporating counterbalancing techniques was used in the conduction of the study on 80 university students (40 female students). Participants engaged in a stationary cycling exercise at cond…		[YS]	[YS]	[YS]	[NO]	[EC]	[D]
	112	1999-01-01	Multimedia Systems	Interactive environments for music and multimedia	Multimodal Environments (MEs) are systems capable of establishing creative, multimodal user interaction by exhibiting real-time adaptive behaviour. In a typical scenario, one or more users are immersed in an environment allowing them to communicate by means of full-body movement, singing or playing. Users get feedback from the environment in real time in terms of sound, music, visual media, and a…		[YS]	[YS]	[YS]	[NO]	[EC]	[D]
	113	Dec-18	Across Languages and Cultures	Investigating ideology in news features translated for two Italian media	The paper focuses on the news backgrounder, a sub-genre which has until now received less attention in translation studies. It is a major site of the journalist’s voice and is thus deemed a fertile field for the exploration of subjectivity and ideology in translation. The paper, dealing with the language pair English–Italian, stems from an emblematic context which led to two case studies allowing…		[YS]	[YS]	[YS]	[NO]	[EC]	[D]
	114	Mar-19	Discourse Processes	Irony, Prosody, and Social Impressions of Affective Stance	In spoken discourse, understanding irony requires the apprehension of subtle cues, such as the speaker’s tone of voice (prosody), which often reveal the speaker’s affective stance toward the listener in the context of the utterance. To shed light on the interplay of linguistic content and prosody on impressions of spoken criticisms and compliments (both literal and ironic), 40 participants rated …		[YS]	[YS]	[YS]	[NO]	[EC]	[D]
	115	May-18	Journal of Voice	Kuwaiti Teachers' Perceptions of Voice Handicap	Objectives: The study aimed to investigate the effects of age, gender, level of education, experience, and class level taught on the perception of voice handicap by Kuwaiti teachers using the Arabic version of the Voice Handicap Index (VHI-Arab). The mean VHI scores of Kuwaiti teachers were compared with those of Jordanian and Emirati teachers. Methods: The study had a cross-sectional survey desi…		[YS]	[YS]	[YS]	[NO]	[EC]	[D]
	116	2012-01-01	International Journal of Sports Medicine	Listening to music in the first, but not the last 1.5 km of a 5-km running trial alters pacing strategy and improves performance	We examined the effects of listening to music on attentional focus, rating of perceived exertion (RPE), pacing strategy and performance during a simulated 5-km running race. 15 participants performed 2 controlled trials to establish their best baseline time, followed by 2 counterbalanced experimental trials during which they listened to music during the first (Mstart) or the last (Mfinish) 1.5 km…		[YS]	[YS]	[YS]	[NO]	[EC]	[D]
	117	Oct-15	Clinical Pediatrics	Live Music Therapy as an Active Focus of Attention for Pain and Behavioral Symptoms of Distress During Pediatric Immunization	A total of 100 children coming for routine immunization to pediatric outpatient department were included and were divided into experiment (n = 50) and control (n = 50) groups. Experiment group received live music therapy during immunization procedure. Control group received no intervention. The Modified Behavior Pain Scale (MBPS), 10-point pain levels, and 10-point distress levels were documented…		[YS]	[YS]	[YS]	[NO]	[EC]	[D]
	118	1995-01-01	Psychiatry	Longitudinal analysis of communication deviance in the families of schizophrenic patients	Considerable research on the family's contribution to the psychopathology and coping of mentally ill offspring has focused on disturbed parental communication patterns, in which parents are unable to share a common focus of attention and meaning with their children. This style of communication has been referred to as communication deviance (CD - Wynne and Singer 1963). Specifically, CD refers to …		[YS]	[NO]	[YS]	[NO]	[EC]	[D]
	119	Mar-21	Consciousness and Cognition	Manual motor reaction while being absorbed into popular music	In three experiments, we investigated the behavioral consequences of being absorbed into music on performance in a concurrent task. We tested two competing hypotheses: Based on a cognitive load account, captivation of attention by the music and state absorption might slow down reactions in the decisional task. Alternatively, music could induce spontaneous motor activity, and being absorbed in mus…		[YS]	[YS]	[YS]	[NO]	[EC]	[D]
	120	Mar-83	Imagination, Cognition and Personality	Meditation and Hemispheric Specialization I: Absorbed Attention in Long-Term Adherence	The hypothesis that meditation facilitates cognitive processing of the right hemisphere (RH) and impairs processing of the left hemisphere (LH) was tested in three groups of matched subjects: long-term practitioners of Transcendental Meditation (TM), non-meditators, and novice TM practitioners who were followed for 3–5 months to identify drop-outs. A test battery of verbal, musical, and spatial t…		[YS]	[NO]	[YS]	[NO]	[EC]	[MO]
	121	Oct-22	Feminist Media Studies	Men not going their own way: a thick big data analysis of #MGTOW and #Feminism Tweets	Online misogyny is growing at an alarming rate, constituting a violent backlash against feminist activism for gender equality. In our paper, we analyze misogynistic discourses on Twitter generated by #MGTOW (men going their own way) using Thick Big Data. This mixed research method involved a quantitative analysis of 167,582 tweets with #MGTOW and #feminism, followed by a qualitative study of 1,00…		[YS]	[YS]	[YS]	[NO]	[EC]	[D]
	122	2018-11-01	Musicae Scientiae	Mental virtuosity: A new theory of performers' attentional processes and strategies	In contrast to the widespread approach of the notion of “virtuosity” highlighting mechanical dexterity, I advance the view that a crucial feature of both technical virtuosity and musical expressivity is a specific ability to readily and quickly adapt the attention to various constantly changing aspects of the musical process while performing. In this sense, virtuosity can be likened to general me…		[YS]	[YS]	[YS]	[YS]	[TM]	[TM]
	123	2011-09-01	Psychology of Music	Mindfulness, attention, and flow during music listening: An empirical investigation	This study investigated the effects of a brief mindfulness meditation induction technique on perceived attention, aesthetic response, and flow during music listening as measured by Continuous Response Digital Interface (CRDI) and questionnaire. Participants were students enrolled in music classes or ensembles at a comprehensive university in the southeastern United States (N = 132), and were rand…		[YS]	[YS]	[YS]	[NO]	[EC]	[D]
	124	Mar-11	Applied Psychophysiology and Biofeedback	moBeat: Using interactive music to guide and motivate users during aerobic exercising	An increasing number of people are having trouble staying fit and maintaining a healthy bodyweight because of lack of physical activity. Getting people to exercise is crucial. However, many struggle with developing healthy exercising habits, due to hurdles like having to leave the house and the boring character of endurance exercising. In this paper, we report on a design project that explores th…		[YS]	[YS]	[YS]	[NO]	[EC]	[D]
	125	2013-01-01	Journal of Sport and Exercise Psychology	Moderating influence of dominant attentional style and exercise intensity on responses to asynchronous music	We examined independent and combined influences of asynchronous music and dominant attentional style (DAS) on psychological and psychophysical variables during exercise using mixed methods. Participants (N = 34) were grouped according to DAS and completed treadmill runs at three intensities (low, moderate, high) crossed with three music conditions (motivational, oudeterous, no-music control). Sta…		[YS]	[YS]	[YS]	[NO]	[EC]	[D]
	126	2016-07-01	Geometrics and Functional Analysis	Modular Curvature and Morita Equivalence	The curvature of the noncommutative torus T2θ (θ∈R∖Q) endowed with a noncommutative conformal metric has been the focus of attention of several recent works. Continuing the approach taken in the paper (Connes and Moscovici in J Am Math Soc 27:639–684, 2014) we extend the study of the curvature to twisted Dirac spectral triples constructed out of Heisenberg bimodules that implement the Morita equi…		[YS]	[YS]	[YS]	[NO]	[EC]	[D]
	127	2016-06-01	Journal of Singing	Motor Learning and Voice Training, Part II. Locus of Attention: Internal or External? That is the Question	Several previous “Mindful Voice” columns have been devoted to the topic of motor learning because motor learning is fundamental to what we do as singers. Motor learning is, quite simply, how our bodies learn to do their movements. A more complex definition from the field of motor learning research is that motor learning is a process, which is inferred (rather than directly observed), that leads t…		[YS]	[YS]	[YS]	[YS]	[TM]	[TM]
	128	2015-09-01	Journal of Singing	Motor learning and voice training: Locus of attention	Perceptual motor learning is, quite simply, how our bodies learn to do their movements. A more complex definition from the field of perceptual motor learning research is that motor learning is a process, which is inferred (rather than directly observed), that leads to permanent changes in behavior as the result of exposure or practice. Perceptual motor learning research has its roots in psycholog…		[YS]	[YS]	[YS]	[YS]	[TM]	[TM]
	129	2021-09-01	Journal of New Music Research	Motor performance in violin bowing: Effects of attentional focus on acoustical, physiological and physical parameters of a sound-producing action	Violin bowing is a specialised sound-producing action, which may be affected by psychological performance techniques. In sport, attentional focus impacts motor performance, but limited evidence for this exists in music. We investigated the effects of attentional focus on acoustical, physiological, and physical parameters of violin bowing in experienced and novice violinists. Attentional focus sig…		[YS]	[YS]	[YS]	[YS]	[TM]	[TM]
	130	1978-06-01	British Journal of Medical Psychology	Movement therapy with psychotic adolescents	Non-verbal behaviour has long been a focus of attention in the psychiatric literature. Furthermore, most psychiatric hospitals make use of non-verbal therapies in their milieu programmes. These include art, music and dance therapy, and related to the latter, movement therapy. This paper represents the beginnings of an attempt to assess more scientifically the effectiveness of movement therapy. It…		[YS]	[NO]	[YS]	[NO]	[EC]	[MO]
	131	2018-06-01	IEEE Access	Multimodal Egocentric Analysis of Focused Interactions	Continuous detection of social interactions from wearable sensor data streams has a range of potential applications in domains, including health and social care, security, and assistive technology. We contribute an annotated, multimodal data set capturing such interactions using video, audio, GPS, and inertial sensing. We present methods for automatic detection and temporal segmentation of focuse…		[YS]	[YS]	[YS]	[NO]	[EC]	[D]
	132	2023-02-01	International Journal of Environmental Research and Public Health	Music Alters Conscious Distance Monitoring without Changing Pacing and Performance during a Cycling Time Trial	Athletes use their own perception to monitor distance and regulate their pace during exercise, avoiding premature fatigue before the endpoint. On the other hand, they may also listen to music while training and exercising. Given the potential role of music as a distractor, we verified if music influenced the athletes’ ability to monitor the distance covered during a 20-km cycling time trial (TT20…		[YS]	[YS]	[YS]	[NO]	[EC]	[D]
	133	2018-07-01	Music & Science	Music attending to linear constituent structures in tonal music	This article investigates the perception of constituent linear structures of tonal musical pieces, using a divided attention paradigm combined with a click-detection technique. Two experiments were run so as to test whether the boundary of a linear constituent appears as a focal point in the perception of musical structure. In Experiment 1, musicians and non-musicians listened to open foreground …		[YS]	[YS]	[YS]	[NO]	[EC]	[D]
	134	2021-02-01	Mathematical Problems in Engineering	Music Intelligent Push Play and Data Analysis System Based on 5G Internet of Things	With the rapid development of information science today, multifunctional and intelligent applications have gradually become the focus of attention. In the data management system, the first consideration is the reliability of the data source, followed by the intelligent processing after the data are collected. Due to the upgrade of the Internet to the Internet of Things, the way of network informa…		[YS]	[YS]	[YS]	[NO]	[EC]	[D]
	135	2014-08-01	Proceedings of International Journal of Exercise Science	Music Playlist Tempo And Self-Paced Running, Mood, And Attentional Focus	Purpose: To examine the effects of music playlist tempo on exercise performance, mood, and attentional focus tendencies. Methods: A repeated measures design with three tempo conditions administered in a partially randomized, balanced fashion was used in which 36 participants (M = 32.3, SD = 11.4) participated in three 4800 m running conditions (Varying, Constant, No music) on three separate days,…		[YS]	[YS]	[NO]	[NO]	[EC]	[D]
	136	2020-04-01	Frontiers in Systems Neuroscience	Music Restores Propriospinal Excitation During Stroke Locomotion	Music-based therapy for rehabilitation induces neuromodulation at the brain level and improves the functional recovery. In line with this, musical rhythmicity improves post-stroke gait. Moreover, an external distractor also helps stroke patients to improve locomotion. We raised the question whether music with irregular tempo (arrhythmic music), and its possible influence on attention would induce…		[YS]	[YS]	[YS]	[NO]	[EC]	[D]
	137	2011-06-01	Nordic Journal of Music Therapy	Music therapy as procedural support for invasive medical procedures: toward the development of music therapy theory	In partial response to the demand for evidence-based practice, there is an increasing interest in the use of music therapy as procedural support for both invasive and non-invasive medical procedures. Clinicians and researchers are attempting to define how music therapy functions as procedural support in order to advance clinical practice and research, but concepts remain inadequately specified in…		[YS]	[YS]	[YS]	[NO]	[EC]	[D]
	138	May-19	Frontiers in Neurology	Musical Neglect Training for Chronic Persistent Unilateral Visual Neglect Post-stroke	Unilateral visual neglect from right hemispheric stroke is a condition that reduces a person's ability to attend to and process stimuli in their left visual field, resulting in neglect and inattention to the left side of their environment. This perceptual processing deficit can negatively affect individuals' daily living which in turn reduces functional independence. Musical Neglect Training (MNT…		[YS]	[YS]	[YS]	[NO]	[EC]	[D]
	139	Oct-06	Brain Research	Musical scale properties are automatically processed in the human auditory cortex	While listening to music, we immediately detect ‘wrong’ tones that do not match our expectations based on the prior context. This study aimed to determine whether such expectations can occur preattentively, as indexed by event-related potentials (ERPs), and whether these are modulated by attentional processes. To this end, we recorded ERPs in nonmusicians while they were presented with unfamiliar…		[YS]	[YS]	[YS]	[NO]	[EC]	[D]
	140	Mar-23	Brain and Cognition	Musical training alters neural processing of tones and vowels in classic Chinese poems	Long-term rigorous musical training promotes various aspects of spoken language processing. However, it is unclear whether musical training provides an advantage in recognizing segmental and suprasegmental information of spoken language. We used vowel and tone violations in spoken unfamiliar seven-character quatrains and a rhyming judgment task to investigate the effects of musical training on to…		[YS]	[YS]	[YS]	[NO]	[EC]	[D]
	141	2009-06-01	Bulletin of the Council for Research in Music Education	Musicians' Descriptions of Their Expressive Musical Practice	This study analyzes the language used by 18 musicians (Professionals, Music Education and High School students) to explain what they were thinking and doing while practicing the expressive aspectsof a musical composition. Transcripts (word count - 25,881) of verbal descriptions were organized into Segments (units roughly equivalent to a sentence) (n = 1,100) and classified with respect to their C…		[YS]	[YS]	[YS]	[YS]	[TM]	[TM]
	142	May-16	Social Cognitive and Affective Neuroscience	Neural basis of processing threatening voices in a crowded auditory world	In real world situations, we typically listen to voice prosody against a background crowded with auditory stimuli. Voices and background can both contain behaviorally relevant features and both can be selectively in the focus of attention. Adequate responses to threat-related voices under such conditions require that the brain unmixes reciprocally masked features depending on variable cognitive r…		[YS]	[YS]	[YS]	[NO]	[EC]	[D]
	143	2011-11-01	Dance Research	New Partnerships Between Dance and Neuroscience: Embedding the Arts for Neurorecovery	Neurorehabilitation applies neuroscience and motor control principles for a pragmatic purpose: to affect the recovery of individuals who have experienced a central nervous system injury. The success or failure of these principles and their application hold life-changing consequences for individuals with neural injury. While art, music and dance therapy are sometimes offered to patients as adjunct…		[YS]	[YS]	[YS]	[NO]	[EC]	[D]
	144	Mar-15	Journal of Psychopharmacology	Nicotine enhances an auditory Event-Related Potential component which is inversely related to habituation	Nicotine is a psychoactive substance that is commonly consumed in the context of music. However, the reason why music and nicotine are co-consumed is uncertain. One possibility is that nicotine affects cognitive processes relevant to aspects of music appreciation in a beneficial way. Here we investigated this possibility using Event-Related Potentials. Participants underwent a simple decision-mak…		[YS]	[YS]	[YS]	[NO]	[EC]	[D]
	145	2021-01-01	Journal of Experimental Psychology: Human Perception and Performance	No evidence that self-rated negative emotion boosts visual working memory precision	Emotion is assumed to change how people process information by modulating attentional focus. Two recent studies (Spachtholz et al., 2014; Xie & Zhang, 2016) reported that self-reported negative emotion boosted the precision with which information was stored in visual working memory. Here we attempted and failed to replicate these findings across seven studies conducted in four countries. Emotion …		[YS]	[YS]	[YS]	[NO]	[EC]	[D]
	146	2004-06-01	Geschichte und Gesellschaft	O wie gut ist es, im sowjetischen Land zu leben' - Popular music as means of integration in the Soviet regime	The functioning of a dictatorial system cannot be explained exclusively by compulsion and terror. Working on this assumption the article presents popular music in the Soviet Union as an important factor of social integration in the Stalinist regime. The first part concentrates on the Soviet discussion about popular culture either as political agitation or as an attractive offer of integration. On…		[NO]	[YS]	[YS]	[NO]	[EC]	[MO]
	147	May-14	Psychology of Sport and Exercise	On the stability and relevance of the exercise heart rate-music-tempo preference relationship	Objectives: To examine the stability of the cubic (two points of inflection) exercise heart rate–music-tempo preference relationship found by Karageorghis et al. (2011) in cycle ergometry using a different exercise modality (treadmill exercise). To advance previous related studies through the inclusion of psychological outcome variables (e.g., state attention and intrinsic motivation) and post-ex…		[YS]	[YS]	[YS]	[NO]	[EC]	[D]
	148	Oct-12	Psychological Science	One-Year-Old Infants Follow Others’ Voice Direction	We investigated 1-year-old infants’ ability to infer an adult’s focus of attention solely on the basis of her voice direction. In Studies 1 and 2, 12- and 16-month-olds watched an adult go behind a barrier and then heard her verbally express excitement about a toy hidden in one of two boxes at either end of the barrier. Even though they could not see the adult, infants of both ages followed her v…		[YS]	[YS]	[YS]	[NO]	[EC]	[D]
	149	Dec-77	Family Process	Parental focus of attention in a videotape feedback task as a function of hypothesized risk for offspring schizophrenia	The families of 29 disturbed but nonpsychotic adolescents were observed in a structured task in which they discussed their reactions to viewing themselves interacting on videotape. Measures derived from the Singer-Wynne concept of transactional style deviance were applied to the parental behaviors and related to prior assessments of parental communication disorder based on individual parental TAT…		[YS]	[NO]	[YS]	[NO]	[EC]	[MO]
	150	1990-04-01	Perceptual and Motor Skills	Past Running Experience as a Mediator of the Attentional Focus of Male and Female Recreational Runners	In 1988 research under our controlled laboratory conditions suggested that, when subjects are instructed to focus on bodily cues while running on a treadmill, females perceive the activity to be more strenuous than do males. It was reasoned that this difference might be due to differences in either self-monitoring style or past exercise experience of males and females. The purpose of the present …		[YS]	[NO]	[YS]	[NO]	[EC]	[MO]
	151	Oct-15	Biological Psychology	Paying attention to my voice or yours: An ERP study with words	Self-related stimuli—such as one’s own face or name—seem to be processed differently from non-self stimuli and to involve greater attentional resources, as indexed by larger amplitude of the P3 event-related potential (ERP) component. Nonetheless, the differential processing of self-related vs. non-self information using voice stimuli is still poorly understood. The present study investigated the…		[YS]	[YS]	[YS]	[NO]	[EC]	[D]
	152	2016-09-01	Frontiers in Psychology	Performing at the Top of One's Musical Game	The purpose of the present mixed method study was to investigate personal benefits, perceptions, and the effect of a 15-week sport psychological skills training program adapted for musicians. The program was individually tailored for six music performance students with the objective of facilitating the participants' instrumental practice and performance. The participants learnt techniques such as…		[YS]	[YS]	[YS]	[YS]	[TM]	[TM]
	153	Oct-14	Psychologische Rundschau	Person perception and social cognition	Human social perception, communication, and interaction all require the efficient analysis and representation of person-related information. Faces or voices convey a large variety of socially relevant information, including a person's identity, emotions, gender, age, attractiveness, ethnic group, or focus of attention. However, perceptual mechanisms for processing such complex social stimuli have…		[YS]	[YS]	[YS]	[NO]	[EC]	[D]
	154	2007-08-01	European Journal of Neuroscience	Personal significance is encoded automatically by the human brain: an event-related potential study with ringtones	In this human event-related brain potential (ERP) study, we have used one's personal – relative to another person's – ringtone presented in a two-deviant passive oddball paradigm to investigate the long-term memory effects of self-selected personal significance of a sound on the automatic deviance detection and involuntary attention system. Our findings extend the knowledge of long-term effects u…		[YS]	[YS]	[YS]	[NO]	[EC]	[D]
	155	May-18	Physiology & Behavior	Poorer positive affect in response to self-paced exercise among the obese	We aimed to investigate the association between body mass index (BMI) and affective response, ratings of perceived exertion (RPE), and physiological responses during self-paced exercise. Sixty-six women were divided into three groups accordingly with the BMI: obese (n = 22: 33.5 ± 8.5 yr; 34.9 ± 4.1 kg∙m−2), overweight (n = 22: 34.8 ± 8.6 yr; 26.4 ± 1.3 kg∙m−2), and normal-weight (n = 22: 30.8 ± …		[YS]	[YS]	[YS]	[NO]	[EC]	[D]
	156	2022-06-01	Biology	Possible Event-Related Potential Correlates of Voluntary Attention and Reflexive Attention in the Emei Music Frog	Attention, referring to selective processing of task-related information, is central to cognition. It has been proposed that voluntary attention (driven by current goals or tasks and under top-down control) and reflexive attention (driven by stimulus salience and under bottom-up control) struggle to control the focus of attention with interaction in a push–pull fashion for everyday perception in …		[YS]	[YS]	[YS]	[NO]	[EC]	[D]
	157	2023-02-01	Music & Science	Practicing Musical Intention: The Effects of External Focus of Attention on Musicians’ Skill Acquisition	Movement science research indicates that an external focus of attention benefits learning as well as performing movement. Despite these findings from the field of sports, research on the effects of external focus in music pedagogy is sparse, especially in naturalistic settings. This in-depth, small-sample study investigated the effect of external focus on musical learning in terms of accuracy, se…		[YS]	[YS]	[YS]	[YS]	[TM]	[TM]
	158	2022-06-01	Psychonomic Bulletin & Review	Preferred music listening is associated with perceptual learning enhancement at the expense of self-focused attention	Can preferred music listening improve following attentional and learning performances? Here we suggest that this may be the case. In Experiment 1, following preferred and non-preferred musical-piece listening, we recorded electrophysiological responses to an auditory roving-paradigm. We computed the mismatch negativity (MMN – the difference between responses to novel and repeated stimulation), as…		[YS]	[YS]	[YS]	[YS]	[TM]	[TM]
	159	2022-07-01	Unpublished Dissertation	Preparing to perform: Focus of Attention and Slow Practice in the Preparation for Instrumental Music Performance	Musicians dedicate vast amounts of time to cultivating their skills and preparing for performance. Yet, there is much to be learned about the psychological mechanisms of optimal processes of preparation for musical performance. This dissertation aimed to address these gaps in knowledge. To this end, two aspects of performance preparation were investigated. First, the effects of a psychological ap…		[YS]	[YS]	[NO]	[YS]	[EC]	[C]
	160	2022-09-01	Music & Science	Probing Focus of Attention: Multiple Case-Study Analysis of Pianists’ Pedaling Under Different Foci Conditions in Performance of Bartók’s Romanian Folk Dance Sz. 56, No. 2	A differential benefit of external focus of attention (FOA) relative to internal focus has been demonstrated across a wide variety of athletic and rehabilitative pursuits; however, very little research has been undertaken in the performing arts. Given the unique aesthetic context of the arts and obvious transdisciplinary parallels, particular attention is warranted. This study examines nine piani…		[YS]	[YS]	[YS]	[YS]	[TM]	[TM]
	161	2009-09-01	Journal of Social Work in End-of-Life & Palliative Care	Psychological Distress in End-of-Life Care: A Review of Issues in Assessment and Treatment	The psychological distress and other end-of-life issues experienced by the terminally ill patient are a focus of attention for both the medical and psychiatric communities. The arena has engaged a variety of voices, from those who medicalize end-of-life distress to others who view distress as a normative response within the biopsychosocial-spiritual framework. This article reviews issues in asses…		[YS]	[YS]	[YS]	[NO]	[EC]	[D]
	162	Dec-22	Applied Acoustics	Real-time single-channel speech enhancement based on causal attention mechanism	To achieve real-time single-channel speech enhancement, i.e., enhancing with no or low latency, this paper proposes a causal speech enhancement model with an attention mechanism based on Transformer. The model uses a causal codec with a U-net-like structure as the backbone network, which is improved with an upper triangle mask matrix and a single-side relative position representation on the basis…		[YS]	[YS]	[YS]	[NO]	[EC]	[D]
	163	2018-01-01	Frontiers in Psychology	Referential and visual cues to structural choice in visually situated sentence production	We investigated how conceptually informative (referent preview) and conceptually uninformative (pointer to referent’s location) visual cues affect structural choice during production of English transitive sentences. Cueing the Agent or the Patient prior to presenting the target-event reliably predicted the likelihood of selecting this referent as the sentential Subject, triggering, correspondingl…		[YS]	[YS]	[YS]	[NO]	[EC]	[D]
	164	2018-01-01	Hacettepe University Journal of Education	Refining Musical Performance through Overlap	Whilst the focus of attention in an instrumental music lesson is refinement of the student’s musical performance, conversation plays an essential role; not just as a way to analyse the student’s musical contributions, but to organise them within the lesson flow. Participants may respond to talk through performance and vice versa, or even spend periods of time exchanging purely musical contributio…		[YS]	[YS]	[YS]	[NO]	[EC]	[D]
	165	2008-04-01	Journal of Research in Music Education	Reflections on Puccini’s La Bohème: Investigating a Model for Listening	A continuing line of research indicates that focus of attention is perhaps the most important attribute of actively participating in meaningful music listening and a model accounting for these findings has been developed. Music teachers are especially concerned with meaningful listening when having students discern important elements or attributes of music. Although newer listening devices offer …		[YS]	[YS]	[YS]	[NO]	[EC]	[D]
	166	1999-06-01	Journal of Voice	Reliability of student evaluations of voice therapy implications for theory and training	This study examines reliability and the focus of attention of evaluations of voice therapy sessions. Therapy sessions were provided by 8 clinician-client pairs. For each pair, two 20-minute therapy sessions were evaluated by 50 undergraduate student raters and by 3 experienced clinicians. The goal of all therapy sessions was the modification of the frequency and type of voice onset. Raters evalua…		[YS]	[YS]	[YS]	[NO]	[EC]	[D]
	167	2013-01-01	International Journal of Advanced Robotic Systems	Robotherapy with Dementia Patients	Humanoids have increasingly become the focus of attention in robotics research in recent years, especially in service and personal assistance robotics. This paper presents the application developed for humanoid robots in the therapy of dementia patients as a cognitive stimulation tool. The behaviour of the robot during the therapy sessions is visually programmed in a session script that allows mu…		[YS]	[YS]	[YS]	[NO]	[EC]	[D]
	168	2011-06-01	Memory & Cognition	Role of serial order in the impact of talker variability on short-term memory: testing a perceptual organization-based account	In two experiments, we examined the impact of the degree of match between sequential auditory perceptual organization processes and the demands of a short-term memory task (memory for order vs. item information). When a spoken sequence of digits was presented so as to promote its perceptual partitioning into two distinct streams by conveying it in alternating female (F) and male (M) voices (FMFMF…		[YS]	[YS]	[YS]	[NO]	[EC]	[D]
	169	2016-09-01	Chronic Illness	Seeing the rural healthcare journeys of older adults with atrial fibrillation through a photographic lens	Objectives: Obtaining the voices of older adult patients with atrial fibrillation (AF) about their health and healthcare has become increasingly important in providing quality care. The purpose of this study was to understand the unique contributions of photographs in the healthcare journeys of rural living older adults with AF. Methods: As part of a larger mixed methods study 10 older adults wit…		[YS]	[YS]	[YS]	[NO]	[EC]	[D]
	170	2022-06-01	Advanced Materials Technologies	Self-Powered Intelligent Voice Navigation Tactile Pavement Based on High-Output Hybrid Nanogenerator	Improving the safety and usability of the blind movement is of great significance. The blind navigation system has always been the focus of attention. However, achieving an unconscious interaction and long-term operation with high navigation accuracy is an urgent challenge. In this study, a distributed self-powered intelligent voice navigation tactile pavement (SVP) based on a hybrid nanogenerato…		[YS]	[YS]	[YS]	[NO]	[EC]	[D]
	171	Oct-08	Journal of Promotion Management	Selling Music With Sex: The Content And Effects Of Sex In Music Videos on Viewer Enjoyment	Sexual content in music videos has long been the focus of attention within communication research, although few communication scholars have illuminated the relationship between sex in a music video, viewer enjoyment, and actual product purchase intention. This article examines the presence of sexual content in music videos as well as the relationship between sexual content and enjoyment. The pape…		[YS]	[YS]	[YS]	[NO]	[EC]	[D]
	172	Oct-15	Proceedings of International Conference on Applied and Theoretical Computing and Communication Technology (iCATccT)	Separation of Singing Voice from Music Accompaniment using Matrix Factorization Method	Songs play an important role in entertainment. An audio signal separation system should be able to identify different audio signals such as speech, music and background noise. In a song the singing voice provides useful information. An automatic singing voice separation system is used for attenuating or removing the music accompaniment. The singing voice becomes a main attractive focus of attenti…		[YS]	[YS]	[NO]	[NO]	[EC]	[MO]
	173	2010-09-01	European Journal of Cognitive Psychology	Shifting the focus of attention between levels of musical structure	This paper examines the practice and performance of musicians in two separate studies. In the first, 22 pianists, classified into four levels of skill, were asked to learn and memorise an assigned composition by J.S. Bach (different for each level). From cassette recordings of the pianists' practice, values for the mean and standard deviation of “segment lengths” were obtained, as well as a deriv…		[YS]	[YS]	[YS]	[NO]	[EC]	[D]
	174	2018-09-01	Bioethics	Solidarity and care as relational practices	Many working in bioethics today are engaging in forms of normative interpretation concerning the meaningful contexts of relational agency and institutional structures of power. Using the framework of relational bioethics, this article focuses on two significant social practices that are significant for health policy and public health: the practices of solidarity and the practices of care. The mai…		[YS]	[YS]	[YS]	[NO]	[EC]	[D]
	175	2022-01-01	Journal of Experimental Psychology: Learning, Memory, and Cognition	Spontaneous mental replay of music improves memory for musical sequence knowledge	Involuntary musical imagery (INMI; more commonly known as “earworms” or having a song “stuck in your head”) is a common musical phenomenon and one of the most salient examples of spontaneous cognition. Despite the ubiquitous nature of INMI in the general population, functional roles of INMI remain to be fully established and characterized. Findings that spontaneous reactivation of mental represen…		[YS]	[YS]	[YS]	[NO]	[EC]	[D]
	176	Oct-20	Human Brain Mapping	Supramodal neural networks support top-down processing of social signals	The perception of facial and vocal stimuli is driven by sensory input and cognitive top-down influences. Important top-down influences are attentional focus and supramodal social memory representations. The present study investigated the neural networks underlying these top-down processes and their role in social stimulus classification. In a neuroimaging study with 45 healthy participants, we em…		[YS]	[YS]	[YS]	[NO]	[EC]	[D]
	177	1989-06-01	RELC Journal	Teaching Proununciation from the Top Down	Pronunciation is re-examined from a "top-down" perspective which shifts the focus of attention in language instruction from individual phonemes to suprasegmentals and other features of the larger con text of utterances. These include prosody, phonological fluency, voice quality, and gestures. A basis is provided for instruction and student practice of the entire communicational complex in which p…		[YS]	[NO]	[YS]	[NO]	[EC]	[MO]
	178	1989-09-01	Journal of Literacy Research	Teaching Sight Vocabulary with and without Context before Silent Reading: A Field Test of the “Focus of Attention” Hypothesis	This study examines the role of written context and word meaning-emphasis procedures in teaching children sight vocabulary. It serves as a field test of Samuels' (LaBerge & Samuels, 1974; Samuels, 1967; Singer, Samuels, & Spiroff, 1973–74) “focus of attention” hypothesis. This hypothesis argues that introducing sight vocabulary in the presence of written context or pictures distracts learners, an…		[YS]	[NO]	[YS]	[NO]	[EC]	[MO]
	179	Mar-21	Journal of Motor Behavior	The challenge of being slow: Effects of tempo, laterality, and experience on dance movement consistency	In dance, music, or sports, reproducibility and consistency as well as bilateral dexterity/coordination of movement are crucial for motor control. Research into the biomechanics of movement consistency and variability is important for motor learning to achieve proficiency and maximize outcome reproduction and stability as well as to reduce the risk of injury. Thirty-six participants were instruct…		[YS]	[YS]	[YS]	[NO]	[EC]	[D]
	180	Mar-20	Proceedings of International Technology, Education and Development Conference 2020	The Cognitos Classboard: Supporting the Teacher in the Intelligent Classroom	When used appropriately, Information and Communication Technologies (ICT) can transform learning into an engaging and interactive process and enhance teaching with the use of educator-oriented tools. In particular, “Intelligent Classrooms” offer students and educators opportunities such as access to advanced X-Reality technologies that change the way students learn, employment of virtual agents o…		[YS]	[YS]	[NO]	[YS]	[EC]	[C]
	181	2016-07-01	Frontiers in Psychology	The Conductor As Visual Guide: Gesture and Perception of Musical Content	Ensemble conductors are often described as embodying the music. Researchers have determined that expressive gestures affect viewers’ perceptions of conducted ensemble performances. This effect may be due, in part, to conductor gesture delineating and amplifying specific expressive aspects of music performances. The purpose of the present study was to determine if conductor gesture affected observ…		[YS]	[YS]	[YS]	[YS]	[TM]	[TM]
	182	2020-01-01	Književna smotra : Časopis za svjetsku književnost	The Czech experimental poetry of the 1950s and the 1960s	The article deals with a corpus encompassing various poetic experiments. Therefore the joint term for the entire corpus, even though secondary literature shows no consensus as regards a common name. Rather, it is the case of a very diversified poetic movement, sustained by a number of different authors, with a common attribute of intermediality, primarily visual-literary, but also importantly mus…		[NO]	[YS]	[YS]	[NO]	[EC]	[MO]
	183	2017-02-01	Canadian Journal of Diabetes	The Diabeates Project: Perceptual, Affective and Psychophysiological Effects of Music and Music-Video in a Clinical Exercise Setting	Objectives: The purpose of this study was to examine the effects of music and music-video on perceptual (attentional focus, rated perceived exertion), affective (affective valence and enjoyment) and psychophysiological (blood glucose, heart rate) variables in outpatients attending a diabetes exercise clinic. Methods: Participants were 24 females (age = 66.0 ± 8.5 years) enrolled in a supervised e…		[YS]	[YS]	[YS]	[NO]	[EC]	[D]
	184	2016-01-01	Unpublished Dissertation	The effect of attentional focus on singing voice quality: Towards the interdisciplinary experimental investigation of singing pedagogy	Instructional methods employed by teachers of singing are mostly drawn from personal experience, personal reflections, and methods encountered in their own voice training (Welch & Howard, 2005). Even in Academia, singing pedagogy is one of the few disciplines in which research of teaching/learning practice efficacy has not been established (Crocco, et al., 2016). This dissertation argues the reas…		[YS]	[YS]	[NO]	[YS]	[EC]	[C]
	185	2020-04-01	Southern Music Education Journal	The Effect of Chordal Instrument Training and Music Complexity on Focus of Attention to Melody or Harmony	The Purpose of this study was to investigate the possible effects of chordal instrument (pian, guitar) training/experience and stimulus complexity on focaus of attention to melody or harmony. Participants (N=61) were music majors at one of two comprehensive universities (pianist, n=41; guitarists, n=20). The music complexity variable was performed on solo jazz piano and utilized four levels of co…		[YS]	[YS]	[YS]	[NO]	[EC]	[D]
	186	1990-04-01	Journal of Band Research	The effect of counting versus listening on performance accuracy and attention to musical elements	General music and performance instruction are both components of a well-balanced school music program. The general music class is most often concern-ed with developing listening skills and awareness of musical elements, while choral, band, and orchestral curricula tend to emphasize performance skills, although neither general music nor performance classes are …		[YS]	[NO]	[YS]	[YS]	[EC]	[B]
	187	Oct-05	Journal of Research in Music Education	The effect of focus of attention and teaching experience on perceptions of teaching effectiveness and student learning	The purpose of this study was to examine preservice and experienced teachers' ratings and comments on teacher effectiveness and student learning after observing videotaped music classes. Comparisons were made among experience levels of observers and between focus of attention of observation. Subjects for the study included college junior and senior music education majors who either had no practic…		[YS]	[YS]	[YS]	[NO]	[EC]	[D]
	188	Mar-21	Journal of Research in Music Education	The effect of focus of attention on error detection ability	The teaching of error detection is a complicated process, made more so by our evolving understanding of the psychological processes involved with attention itself. The purpose of this study was to explore the impact of listener attention on the error detection process. Guiding research questions were as follows: (1) In what ways does directing attention influence one’s ability to detect errors? a…		[YS]	[YS]	[YS]	[NO]	[EC]	[D]
	189	2001-04-01	Bulletin of the Council for Research in Music Education	The effect of manipulating a CRDI dial on the focus of attention of musicians/nonmusicians and perceived aesthetic response	We investigated the perceived aesthetic responses of musicians and nonmusicians who simultaneously manipulated a Continuous Response Digital Interface (CRDI) dial while listening to a musical excerpt with subjects who just listened to the excerpt without any dial manipulation. All subjects listened to the same rendition of Puccini's La Boheme, Act I and completed a similar exit questionnaire that…		[YS]	[YS]	[YS]	[NO]	[EC]	[D]
	190	May-06	Journal of Music Therapy	The effect of music versus nonmusic on behavioral signs of distress and self-report of pain in pediatric injection patients	Receiving vaccinations is a part of growing up; however, as necessary as vaccinations are, many children find them to be frightening and painful. Music has been examined as a potential distraction during pediatric medical procedures, but research findings have been mixed, due, in part, to the fact that children were primarily instructed to merely “listen to the music.” The present study sought to…		[YS]	[YS]	[YS]	[NO]	[EC]	[D]
	191	May-04	Unpublished Dissertation	The effect of musical training and musical complexity on focus of attention to melody or harmony	The purpose of this study was to investigate the effects of musical training and musical complexity on focus of attention to melody or harmony. Participants (N = 192) were divided into four groups: University Jazz Majors (n = 64); University Music Majors consisting of instrumental performance or music education majors, (n = 64); High School instrumentalists (n = 32) consisting of tenth through tw…		[YS]	[YS]	[NO]	[YS]	[EC]	[C]
	192	2012-11-01	Psychology of Music	The effect of subtitles on listeners’ perceptions of expressivity	The purpose of this study was to determine what effect, if any, subtitles would have on listeners’ perceptions of expressivity in an operatic performance. Specifically, this study addressed the following research questions: (1) will there be differences in perceived expressivity among three listening conditions (audio only, audio + video, audio + video with subtitles)? (2) Will the listening cond…		[YS]	[YS]	[YS]	[NO]	[EC]	[D]
	193	Oct-17	Biological Psychology	The effect of visual and musical suspense on brain activation and memory during naturalistic viewing	We tested the hypothesis that, during naturalistic viewing, moments of increasing narrative suspense narrow the scope of attentional focus. We also tested how changes in the emotional congruency of the music would affect brain responses to suspense, as well as subsequent memory for narrative events. In our study, participants viewed suspenseful film excerpts while brain activation was measured wi…		[YS]	[YS]	[YS]	[NO]	[EC]	[D]
	194	Mar-15	Journal of Applied Sport Psychology	The Effects of Music and a Coxswain on Attentional Focus, Perceived Exertion, Motivation, and Performance During a 1,000m Ergometer Rowing Sprint	Music has often been portrayed as a dissociative (i.e., distracting) mechanism. This study demonstrates that music may not be unifunctional in regards to attentional focus; that is, external concentration on music can coexist with task-relevant thoughts. Female intercollegiate rowers (N = 26) performed four 1,000 m sprints on a rowing ergometer at maximal effort under music, coxswain, combined mu…		[YS]	[YS]	[YS]	[NO]	[EC]	[D]
	195	2008-07-01	Journal of Music Therapy	The effects of music preference and exercise intensity on psychological variables	The purpose of this study was to examine the effects of music preference and exercise intensity on exercise enjoyment, perceived exertion (RPE), and attentional focus. Participants were assigned to 1 of 3 music preference conditions (most preferred, least preferred, or no music) and walked/ran on a treadmill at 1 of 3 exercise intensities (low, moderate, or high) for 20 minutes. Measures of exerc…		[YS]	[YS]	[YS]	[NO]	[EC]	[D]
	196	May-18	Medicine & Science in Sport & Exercise	The Impact of Music and Attentional Focus on Muscular Activation	Neuromuscular efficiency is improved during exercise when attention is focused externally on the effects of movement, rather than internally on the generation of movement. Music is a form of external attentional focus which may yield additional psychological benefits during exercise. The impact of music on neuromuscular efficiency remains to be fully investigated. PURPOSE: To determine the effect…		[YS]	[YS]	[YS]	[YS]	[TM]	[TM]
	197	Oct-19	Transportation Research Part F: Traffic Psychology and Behaviour	The influence of driver's mood on car following and glance behaviour: Using cognitive load as an intervention	Driving safety relies on a driver’s ability to maintain their attentional focus and that mood is one of the factors which influences this ability. This driving simulator study used mind wandering theory to understand the changes in car following behaviour and driver glance patterns when affected by neutral, happy, sad and angry moods during car following. Two types of cognitive load were used to …		[YS]	[YS]	[YS]	[NO]	[EC]	[D]
	198	May-14	Cognition and Emotion	The influence of motivational and mood states on visual attention: A quantification of systematic differences and casual changes in subjects' focus of attention	A great number of studies have shown that different motivational and mood states can influence human attentional processes in a variety of ways. Yet, none of these studies have reliably quantified the exact changes of the attentional focus in order to be able to compare attentional performances based on different motivational and mood influences and, beyond that, to evaluate their effectivity. In…		[YS]	[YS]	[YS]	[NO]	[EC]	[D]
	199	2013-04-01	Pain	The influence of music and music therapy on pain-induced neuronal oscillations measured by magnetencephalography	Modern forms of music therapy are clinically established for various therapeutic or rehabilitative goals, especially in the treatment of chronic pain. However, little is known about the neuronal mechanisms that underlie pain modulation by music. Therefore, we attempted to characterize the effects of music therapy on pain perception by comparing the effects of 2 different therapeutic concepts, ref…		[YS]	[YS]	[YS]	[NO]	[EC]	[D]
	200	Dec-17	Journal of Psycholinguistic Research	The Influence of Sex Information on Gender Word Processing	Three different tasks (word repetition, lexical decision, and gender decision) were designed to explore the impact of the sex clues (sex of the speaker, sex of the addressee) and the type of gender (semantic, arbitrary) on the processing of isolated Spanish gendered words. The findings showed that the grammatical gender feature was accessed when no mandatory attentional focus was required. In add…		[YS]	[YS]	[YS]	[NO]	[EC]	[D]
	201	May-18	NeuroReport	The neural underpinnings of music listening under different attention conditions	Most studies examining the neural underpinnings of music listening have no specific instruction on how to process the presented musical pieces. In this study, we explicitly manipulated the participants’ focus of attention while they listened to the musical pieces. We used an ecologically valid experimental setting by presenting the musical stimuli simultaneously with naturalistic film sequences. …		[YS]	[YS]	[YS]	[NO]	[EC]	[D]
	202	Oct-15	Proceedings of the Audio Mostly 2015 on Interaction With Sound	The Role of Agency in Ludoacoustic Immersion: Experiencing Recorded Sound and Music in Situational Context	In sound-fx and music, expressive artifacts of the recording contribute to forming expectations on how an object (sound source) is interacting with an environment (room) while also accounting for the associated resonances occurring in that object. By switching attentional focus between action and resonance in object and environment as a result of comparing expectations to incoming stimuli, the co…		[YS]	[YS]	[NO]	[NO]	[EC]	[D]
	203	Oct-08	Marriage & Family Review	The State of Family Theory and Research in Finland	The history of family research in Finland dates back to 1889, when the famous sociologist Edward Westermarck published his doctoral thesis "The Origin of Human Marriage." After World War II the old anthropological and socio-historical research tradition was effectively superseded by the emerging school of American sociology. By 1952 the focus of attention in sociology was already shifting to the …		[YS]	[YS]	[YS]	[NO]	[EC]	[D]
	204	2018-04-01	Journal of Interdisciplinary Mathematics	The study of the application of folk images in the performing arts	The cultural and creative industry is a form of non-traditional manufacturing industry that has always been the academic focus of attention. It requires direct experience and close connection to the culture and everyday life. Also, the cultural and creative industry has been attracted visitors and boosted local economy in different forms and media. The paper put forward the concept of “Musicgraph…		[YS]	[YS]	[YS]	[NO]	[EC]	[D]
	205	Oct-18	Vestnik Tomskogo gosudarstvennogo universiteta. Filosofiya. Sotsiologiya. Politologiya – Tomsk	The synaesthetic sphere of the embodied mind: the case study of the color hearing of a musicians	The problem of pre-reflexive foundations of consciousness and mind has always been crucial for phenomenology. This problem has acquired a new perspective in the contemporary studies of the em_x0002_bodied mind. Bodily preconditions of consciousness are comprehended in neurosciences, psychiatry, psychoanalysis, analytic philosophy, pragmatism and post-phenomenology. Perception, spatial_x0002_corpo…		[NO]	[YS]	[YS]	[NO]	[EC]	[MO]
	206	2022-08-01	Attention, Perception, & Psychophysics	The unnoticed zoo: Inattentional deafness to animal sounds in music	Inattentional unawareness potentially occurs in several different sensory domains but is mainly described in visual paradigms (“inattentional blindness”; e.g., Simons & Chabris, 1999, Perception, 28, 1059–1074). Dalton and Fraenkel (2012, Cognition, 124, 367–372) were introducing “inattentional deafness” by showing that participants missed by 70% a voice repeatedly saying “I’m a Gorilla” when foc…		[YS]	[YS]	[YS]	[NO]	[EC]	[D]
	207	2017-04-01	International Journal of Performance Analysis in Sport	The use of feedback videos in sport.	The purpose of match analysis in coaching contexts is to provide augmented feedback to players. Computer-based systems integrate quantitative performance data with video images. These systems can be tailored for use with any sport using performance indicators of interest to the coaches and players. This paper describes how feedback is given to players using match analysis systems, based on experi…		[YS]	[YS]	[YS]	[NO]	[EC]	[D]
	208	May-10	American Journal of Distance Education	Time Usage During Face-to-Face and Synchronous Distance Music Lessons	This study compared face-to-face and videoconference private music lessons of one saxophone and two tuba students. One value of this study is the magnitude of the data analysis. More than 28,800 frames of digital video and verbatim scripts of all lessons were analyzed for time spent engaged in sequential patterns of instruction, performance, focus of attention, eye contact, and other nonverbal be…		[YS]	[YS]	[YS]	[NO]	[EC]	[D]
	209	Oct-19	European Journal of Neuroscience	Top-down modulation of auditory processing: effects of sound context, musical expertise and attentional focus	By recording auditory electrical brain potentials, we investigated whether the basic sound parameters (frequency, duration and intensity) are differentially encoded among speech vs. music sounds by musicians and non-musicians during different attentional demands. To this end, a pseudoword and an instrumental sound of comparable frequency and duration were presented. The accuracy of neural discrim…		[YS]	[YS]	[YS]	[NO]	[EC]	[D]
	210	2012-09-01	NeuroImage	Towards a fronto-temporal neural network for the decoding of angry vocal expressions	Vocal expressions commonly elicit activity in superior temporal and inferior frontal cortices, indicating a distributed network to decode vocally expressed emotions. We examined the involvement of this fronto-temporal network for the decoding of angry voices during attention towards (explicit attention) or away from emotional cues in voices (implicit attention) based on a reanalysis of previous d…		[YS]	[YS]	[YS]	[NO]	[EC]	[D]
	211	Mar-02	Musicae Scientiae	Towards a Theory of Timbre for Music Analysis	In this article, I explore ways of facilitating discourse about the timbral structures of musical pieces. I address three areas of timbral study: (1) dimensions, (2) auditory streaming and pitch, and (3) change rate and attentional focus. In (1) I draw upon psychoacoustical approaches to timbre, suggesting that dimensions may be divided into “analytical” and “holistic” types. In (2), I draw upon …		[YS]	[YS]	[YS]	[NO]	[EC]	[D]
	212	2015-07-01	Proceedings of the IADIS International Conference Interfaces and Human Computer Interaction	Towards ludoacoustic immersion perspectives on transcending the virtual and the real of functional sound and music in interactive media	Regardless of listening to a small studio or to a huge cathedral, the environment in which sound and music is performed can act as an agent of meaning in how we relate to our actual surroundings. Applying a short reverb on a love song may point at a setting of upfront intimacy and accessibility. On the other hand, situating that song within the blurry inaccessible spaciousness of a cathedral may …		[YS]	[YS]	[NO]	[NO]	[EC]	[D]
	213	Dec-14	Frontiers in Human Neuroscience	Traces across the body: the influence of music-dance synchrony on the observation of dance	In previous studies investigating entrainment and person perception, synchronized movements were found to enhance memory for incidental person attributes. Although this effect is robust, including in dance, the process by which it is actuated are less well understood. In this study, two hypotheses are investigated: that enhanced memory for person attributes is the result of (1) increased gaze tim…		[YS]	[YS]	[YS]	[NO]	[EC]	[MO]
	214	2022-09-01	El oído pensante	Transculturation in the Cuban Clave: The Permanence of the Communication Support against the Colonization of Musical Writing	When understanding music as a type of enunciation, and consequently as a type of writing, the revision is proposed of the hegemonic process by which music, in turn understood as a communication support system, has also been colonized. Given that many support, register and communication systems were a focus of attention for the colonization process in the Americas, it is inferred that the music al…		[NO]	[YS]	[YS]	[NO]	[EC]	[MO]
	215	May-07	EURASIP Journal on Image and Video Processing	Transforming 3D Coloured Pixels into Musical Instrument Notes for Vision Substitution Applications	The goal of the See ColOr project is to achieve a noninvasive mobility aid for blind users that will use the auditory pathway to represent in real-time frontal image scenes. We present and discuss here two image processing methods that were experimented in this work: image simplification by means of segmentation, and guiding the focus of attention through the computation of visual saliency. A mea…		[YS]	[YS]	[YS]	[NO]	[EC]	[D]
	216	2021-11-01	Current Directions in Psychological Science	Translating Thoughts Into Action: Optimizing Motor Performance and Learning Through Brief Motivational and Attentional Influences	Skilled motor performance is essential in sports, the performing arts, various occupations, and many daily activities. Scientists and practitioners alike are therefore interested in understanding the conditions that influence the performance and learning of movement skills, and how they can be utilized to optimize training. In OPTIMAL theory, three motivational and attentional factors are key: en…		[YS]	[YS]	[YS]	[YS]	[TM]	[TM]
	217	2023-01-01	Frontiers in Psychology	Treating the musician rather than the symptom: The holistic tools employed by current practices to attend to the non-motor problems of musicians with task-specific focal dystonia	Musicians Focal Dystonia (MFD) is a task-specific movement disorder affecting highly skilled musicians. The pathophysiology is poorly understood, and the available treatments are unable to fully and reliably rehabilitate the affected skill. Recently, the exclusively neurological nature of the condition has been questioned, and additional psychological, behavioral, and psychosocial contributing fa…		[YS]	[YS]	[YS]	[NO]	[EC]	[D]
	218	2022-06-01	International Journal of Speech-Language Pathology	Unpacking the black box of voice therapy: A clinical application and revision of the Motor Learning Classification Framework (MLCF)	Purpose: Voice therapy is a complex behavioural intervention. Understanding its components is integral for continued advancement of voice therapy research, translation of evidence into the clinical setting and improved client care. The Motor Learning Classification Framework (MLCF) offers an excellent opportunity for increasing such knowledge, specifically in relation to identifying variables tha…		[YS]	[YS]	[YS]	[NO]	[EC]	[D]
	219	2015-09-01	Frontiers in Human Neuroscience	Use the brain: complementary methods to analyse the effects of motivational music	Music-related interventions have been extensively used in the field of sport and exercise as a strategy to ameliorate the effects of fatigue-related symptoms and enhance exercise performance (for review, see Karageorghis and Priest, 2012a,b). Recent evidence indicates that music regulates brain activity (Bishop et al., 2014) with consequent effects on psychophysiological responses and work output…		[YS]	[YS]	[YS]	[NO]	[EC]	[D]
	220	Oct-01	Proceedings of the Human Factors And Ergonomics Society 45th Annual Meeting	Using the Cocktail Party Effect as Driver Attention Control	In the current driving simulator experiment, two different alerting devices, presented to the audio and tactile sense modality respectively, were used to study the effects on driver attention control. The experiment was carried out at VTI, (Swedish Road and Transport Research Institute). While driving, the participants were distracted by a secondary task. An alerting device was then used to make …		[YS]	[YS]	[NO]	[NO]	[EC]	[MO]
	221	2020-07-01	Journal on Multimodal User Interfaces	Virtual intimacy in human-embodied conversational agent interactions: the influence of multimodality on its perception	Interacting with an embodied conversational agent (ECA) in a professional context addresses social considerations to satisfy customer-relationship. This paper presents an experimental study about the perception of virtual intimacy in human-ECA interactions. We explore how an ECA’s multimodal communication affects our perception of virtual intimacy. To this end, we developed a virtual Tourism Info…		[YS]	[YS]	[YS]	[NO]	[EC]	[D]
	222	2006-01-01	Psychopathology	Vocalisation in verbal hallucinations: Case report and theoretical model	Perception of one’s speech or the speech of others reflects an intrinsic process and should not to be seen as a product of information processing of external sensory input. From this perspective, the perception of one’s own or others’ speech is fundamentally equivalent to the experience of verbal hallucinations. Speech perception is generated primarily in the focus of attention, but auditory and …		[YS]	[YS]	[YS]	[NO]	[EC]	[D]
	223	2002-09-01	The World of Music	Wedding songs and ceremonies of the Kihnu Island in Estonia	This article concerns wedding traditions and music of the Estonian island, Kihnu, where ancient customs and songs are still living in unbroken tradition. Weddings songs belong to the Baltic-Finnic runo-song tradition. All wedding songs in Kihnu are of the same one-line tune-type with a narrow ambit. Their different versions and variants represent the oldest layer ofruno-tunes. Weddings songs are …		[YS]	[YS]	[YS]	[NO]	[EC]	[D]
	224	2002-08-01	Journal of Autism and Developmental Disorders	What facilitates social engagement in preschool children with autism?	We studied the association between an adult’s behavior and episodes of social engagement (ESEs) in young children with autism during play-based assessment. ESEs were defined as events in which a child looked toward the adult’s face and simultaneously showed an additional form of communicative behavior. The adult’s behavior before each ESE, and before time-sampled control periods, was rated using …		[YS]	[YS]	[YS]	[NO]	[EC]	[D]
											Reason for exclusion Reviewer 2
											N	%
											n[A]	%[A]
											0	0
											n[B]	%[B]
											6	0.032967
											n[C]	%[C]
											8	0.043956
											n[D]	%[D]
											140	0.769231
											n[MO]	%[MO]
											28	0.153846
											Total	Total
											182	1

## Sheet: Tab.III_ScreenRes
	REVIEW PROTOCOL
	Title of the manuscript:		Focus of attention in musical learning and music performance: a systematic review and discussion of focus instructions and outcome measures
	Authors:		Jesper Hohagen [JH], Anna Immerz [AI]
	Tab.III_SCREENING results (n = 224) Reviewer 1 [JH] & 2 [AI]
	FINAL SCREENING RESULTS						AGREEMENT RATE [AR]						DECISION AFTER DISCUSSION
	No.		Screening result [TM], [EC] of Reviewer 1	Screening result [TM], [EC] of Reviewer 2	Agreement [YS], [NO]		N[YS]=	N[NO]=	AR(%)				No.	Screening result [TM], [EC] BEFORE discussion	Screening result [TM], [EC] AFTER discussion	Reason for exclusion AFTER discussion [A], [B], [C], [D], [TM], [MO]	N[TM]=	N[EC]=	TM(%)	EC(%)
	1		[EC]	[EC]	[YS]		207	17	0.90625				1	[EC]	[EC]	[D]	39	185	0.205357	0.794643
	2		[EC]	[EC]	[YS]								2	[EC]	[EC]	[D]
	3		[TM]	[TM]	[YS]								3	[TM]	[TM]	[TM]
	4		[TM]	[TM]	[YS]								4	[TM]	[TM]	[TM]
	5		[EC]	[EC]	[YS]								5	[EC]	[EC]	[MO]
	6		[EC]	[EC]	[YS]		FREQUENCIES BEFORE DISCUSSION [FBD]						6	[EC]	[EC]	[D]
	7		[EC]	[EC]	[YS]		N[EC]=	N[TM]=	N[To Discuss]=				7	[EC]	[EC]	[D]
	8		[EC]	[EC]	[YS]		171	36	17				8	[EC]	[EC]	[D]
	9		[TM]	[TM]	[YS]								9	[TM]	[TM]	[TM]
	10		[EC]	[EC]	[YS]								10	[EC]	[EC]	[D]
	11		[EC]	[EC]	[YS]								11	[EC]	[EC]	[D]
	12		[EC]	[EC]	[YS]								12	[EC]	[EC]	[MO]
	13		[EC]	[EC]	[YS]								13	[EC]	[EC]	[MO]
	14		[EC]	[EC]	[YS]								14	[EC]	[EC]	[MO]
	15		[EC]	[EC]	[YS]								15	[EC]	[EC]	[MO]
	16		[EC]	[EC]	[YS]								16	[EC]	[EC]	[D]
	17		[TM]	[EC]	[NO]								17	To discuss	[EC]	[D]
	18		[EC]	[EC]	[YS]								18	[EC]	[EC]	[D]
	19		[EC]	[EC]	[YS]								19	[EC]	[EC]	[D]
	20		[EC]	[EC]	[YS]								20	[EC]	[EC]	[D]
	21		[TM]	[TM]	[YS]								21	[TM]	[TM]	[TM]
	22		[TM]	[TM]	[YS]								22	[TM]	[TM]	[TM]
	23		[EC]	[EC]	[YS]								23	[EC]	[EC]	[D]
	24		[EC]	[EC]	[YS]								24	[EC]	[EC]	[D]
	25		[EC]	[EC]	[YS]								25	[EC]	[EC]	[D]
	26		[EC]	[EC]	[YS]								26	[EC]	[EC]	[D]
	27		[EC]	[EC]	[YS]								27	[EC]	[EC]	[D]
	28		[EC]	[EC]	[YS]								28	[EC]	[EC]	[D]
	29		[TM]	[TM]	[YS]								29	[TM]	[TM]	[TM]
	30		[EC]	[EC]	[YS]								30	[EC]	[EC]	[D]
	31		[EC]	[EC]	[YS]								31	[EC]	[EC]	[MO]
	32		[EC]	[EC]	[YS]								32	[EC]	[EC]	[MO]
	33		[TM]	[EC]	[NO]								33	To discuss	[EC]	[D]
	34		[EC]	[EC]	[YS]								34	[EC]	[EC]	[MO]
	35		[EC]	[EC]	[YS]								35	[EC]	[EC]	[D]
	36		[EC]	[EC]	[YS]								36	[EC]	[EC]	[C]
	37		[EC]	[EC]	[YS]								37	[EC]	[EC]	[MO]
	38		[EC]	[EC]	[YS]								38	[EC]	[EC]	[D]
	39		[EC]	[EC]	[YS]								39	[EC]	[EC]	[D]
	40		[EC]	[EC]	[YS]								40	[EC]	[EC]	[D]
	41		[EC]	[EC]	[YS]								41	[EC]	[EC]	[MO]
	42		[EC]	[EC]	[YS]								42	[EC]	[EC]	[D]
	43		[EC]	[EC]	[YS]								43	[EC]	[EC]	[D]
	44		[TM]	[EC]	[NO]								44	To discuss	[EC]	[D]
	45		[EC]	[EC]	[YS]								45	[EC]	[EC]	[D]
	46		[EC]	[EC]	[YS]								46	[EC]	[EC]	[D]
	47		[EC]	[EC]	[YS]								47	[EC]	[EC]	[B]
	48		[EC]	[EC]	[YS]								48	[EC]	[EC]	[D]
	49		[EC]	[EC]	[YS]								49	[EC]	[EC]	[D]
	50		[EC]	[EC]	[YS]								50	[EC]	[EC]	[D]
	51		[TM]	[TM]	[YS]								51	[TM]	[TM]	[TM]
	52		[EC]	[EC]	[YS]								52	[EC]	[EC]	[D]
	53		[TM]	[TM]	[YS]								53	[TM]	[TM]	[TM]
	54		[EC]	[TM]	[NO]								54	To discuss	[EC]	[D]
	55		[TM]	[TM]	[YS]								55	[TM]	[TM]	[TM]
	56		[TM]	[TM]	[YS]								56	[TM]	[TM]	[TM]
	57		[TM]	[TM]	[YS]								57	[TM]	[TM]	[TM]
	58		[TM]	[TM]	[YS]								58	[TM]	[TM]	[TM]
	59		[EC]	[EC]	[YS]								59	[EC]	[EC]	[D]
	60		[TM]	[EC]	[NO]								60	To discuss	[EC]	[D]
	61		[TM]	[TM]	[YS]								61	[TM]	[TM]	[TM]
	62		[TM]	[TM]	[YS]								62	[TM]	[TM]	[TM]
	63		[TM]	[TM]	[YS]								63	[TM]	[TM]	[TM]
	64		[EC]	[EC]	[YS]								64	[EC]	[EC]	[D]
	65		[TM]	[TM]	[YS]								65	[TM]	[TM]	[TM]
	66		[TM]	[TM]	[YS]								66	[TM]	[TM]	[TM]
	67		[TM]	[TM]	[YS]								67	[TM]	[TM]	[TM]
	68		[EC]	[EC]	[YS]								68	[EC]	[EC]	[MO]
	69		[EC]	[EC]	[YS]								69	[EC]	[EC]	[D]
	70		[EC]	[EC]	[YS]								70	[EC]	[EC]	[D]
	71		[EC]	[EC]	[YS]								71	[EC]	[EC]	[D]
	72		[EC]	[EC]	[YS]								72	[EC]	[EC]	[D]
	73		[EC]	[EC]	[YS]								73	[EC]	[EC]	[MO]
	74		[EC]	[EC]	[YS]								74	[EC]	[EC]	[D]
	75		[EC]	[EC]	[YS]								75	[EC]	[EC]	[MO]
	76		[EC]	[EC]	[YS]								76	[EC]	[EC]	[D]
	77		[EC]	[EC]	[YS]								77	[EC]	[EC]	[C]
	78		[TM]	[TM]	[YS]								78	[TM]	[TM]	[TM]
	79		[TM]	[TM]	[YS]								79	[TM]	[TM]	[TM]
	80		[EC]	[EC]	[YS]								80	[EC]	[EC]	[D]
	81		[EC]	[EC]	[YS]								81	[EC]	[EC]	[D]
	82		[EC]	[EC]	[YS]								82	[EC]	[EC]	[C]
	83		[EC]	[EC]	[YS]								83	[EC]	[EC]	[MO]
	84		[EC]	[EC]	[YS]								84	[EC]	[EC]	[D]
	85		[TM]	[TM]	[YS]								85	[TM]	[TM]	[TM]
	86		[TM]	[TM]	[YS]								86	[TM]	[TM]	[TM]
	87		[TM]	[TM]	[YS]								87	[TM]	[TM]	[TM]
	88		[TM]	[TM]	[YS]								88	[TM]	[TM]	[TM]
	89		[EC]	[EC]	[YS]								89	[EC]	[EC]	[C]
	90		[EC]	[EC]	[YS]								90	[EC]	[EC]	[B]
	91		[TM]	[TM]	[YS]								91	[TM]	[TM]	[TM]
	92		[TM]	[TM]	[YS]								92	[TM]	[TM]	[TM]
	93		[EC]	[EC]	[YS]								93	[EC]	[EC]	[MO]
	94		[TM]	[TM]	[YS]								94	[TM]	[TM]	[TM]
	95		[EC]	[EC]	[YS]								95	[EC]	[EC]	[B]
	96		[EC]	[EC]	[YS]								96	[EC]	[EC]	[D]
	97		[EC]	[EC]	[YS]								97	[EC]	[EC]	[D]
	98		[EC]	[EC]	[YS]								98	[EC]	[EC]	[D]
	99		[EC]	[EC]	[YS]								99	[EC]	[EC]	[D]
	100		[EC]	[EC]	[YS]								100	[EC]	[EC]	[D]
	101		[EC]	[EC]	[YS]								101	[EC]	[EC]	[D]
	102		[TM]	[TM]	[YS]								102	[TM]	[TM]	[TM]
	103		[EC]	[EC]	[YS]								103	[EC]	[EC]	[D]
	104		[EC]	[EC]	[YS]								104	[EC]	[EC]	[MO]
	105		[EC]	[EC]	[YS]								105	[EC]	[EC]	[MO]
	106		[EC]	[EC]	[YS]								106	[EC]	[EC]	[D]
	107		[TM]	[TM]	[YS]								107	[TM]	[TM]	[TM]
	108		[EC]	[EC]	[YS]								108	[EC]	[EC]	[D]
	109		[EC]	[EC]	[YS]								109	[EC]	[EC]	[D]
	110		[EC]	[EC]	[YS]								110	[EC]	[EC]	[D]
	111		[EC]	[EC]	[YS]								111	[EC]	[EC]	[D]
	112		[EC]	[EC]	[YS]								112	[EC]	[EC]	[D]
	113		[EC]	[EC]	[YS]								113	[EC]	[EC]	[D]
	114		[EC]	[EC]	[YS]								114	[EC]	[EC]	[D]
	115		[EC]	[EC]	[YS]								115	[EC]	[EC]	[D]
	116		[EC]	[EC]	[YS]								116	[EC]	[EC]	[D]
	117		[EC]	[EC]	[YS]								117	[EC]	[EC]	[D]
	118		[EC]	[EC]	[YS]								118	[EC]	[EC]	[MO]
	119		[EC]	[EC]	[YS]								119	[EC]	[EC]	[D]
	120		[EC]	[EC]	[YS]								120	[EC]	[EC]	[MO]
	121		[EC]	[EC]	[YS]								121	[EC]	[EC]	[D]
	122		[TM]	[TM]	[YS]								122	[TM]	[TM]	[TM]
	123		[TM]	[EC]	[NO]								123	To discuss	[TM]	[TM]
	124		[EC]	[EC]	[YS]								124	[EC]	[EC]	[D]
	125		[EC]	[EC]	[YS]								125	[EC]	[EC]	[D]
	126		[EC]	[EC]	[YS]								126	[EC]	[EC]	[D]
	127		[TM]	[TM]	[YS]								127	[TM]	[TM]	[TM]
	128		[TM]	[TM]	[YS]								128	[TM]	[TM]	[TM]
	129		[TM]	[TM]	[YS]								129	[TM]	[TM]	[TM]
	130		[EC]	[EC]	[YS]								130	[EC]	[EC]	[MO]
	131		[EC]	[EC]	[YS]								131	[EC]	[EC]	[D]
	132		[EC]	[EC]	[YS]								132	[EC]	[EC]	[D]
	133		[TM]	[EC]	[NO]								133	To discuss	[EC]	[D]
	134		[EC]	[EC]	[YS]								134	[EC]	[EC]	[D]
	135		[EC]	[EC]	[YS]								135	[EC]	[EC]	[B]
	136		[EC]	[EC]	[YS]								136	[EC]	[EC]	[D]
	137		[EC]	[EC]	[YS]								137	[EC]	[EC]	[D]
	138		[EC]	[EC]	[YS]								138	[EC]	[EC]	[D]
	139		[TM]	[EC]	[NO]								139	To discuss	[EC]	[D]
	140		[EC]	[EC]	[YS]								140	[EC]	[EC]	[D]
	141		[EC]	[TM]	[NO]								141	To discuss	[EC]	[D]
	142		[EC]	[EC]	[YS]								142	[EC]	[EC]	[D]
	143		[EC]	[EC]	[YS]								143	[EC]	[EC]	[D]
	144		[EC]	[EC]	[YS]								144	[EC]	[EC]	[D]
	145		[EC]	[EC]	[YS]								145	[EC]	[EC]	[D]
	146		[EC]	[EC]	[YS]								146	[EC]	[EC]	[MO]
	147		[UC]	[EC]	[NO]								147	To discuss	[EC]	[D]
	148		[EC]	[EC]	[YS]								148	[EC]	[EC]	[D]
	149		[EC]	[EC]	[YS]								149	[EC]	[EC]	[MO]
	150		[EC]	[EC]	[YS]								150	[EC]	[EC]	[MO]
	151		[EC]	[EC]	[YS]								151	[EC]	[EC]	[D]
	152		[EC]	[TM]	[NO]								152	To discuss	[TM]	[TM]
	153		[EC]	[EC]	[YS]								153	[EC]	[EC]	[MO]
	154		[EC]	[EC]	[YS]								154	[EC]	[EC]	[D]
	155		[EC]	[EC]	[YS]								155	[EC]	[EC]	[D]
	156		[EC]	[EC]	[YS]								156	[EC]	[EC]	[D]
	157		[TM]	[TM]	[YS]								157	[TM]	[TM]	[TM]
	158		[TM]	[TM]	[YS]								158	[TM]	[TM]	[TM]
	159		[EC]	[EC]	[YS]								159	[EC]	[EC]	[C]
	160		[TM]	[TM]	[YS]								160	[TM]	[TM]	[TM]
	161		[EC]	[EC]	[YS]								161	[EC]	[EC]	[D]
	162		[EC]	[EC]	[YS]								162	[EC]	[EC]	[D]
	163		[EC]	[EC]	[YS]								163	[EC]	[EC]	[D]
	164		[EC]	[EC]	[YS]								164	[EC]	[EC]	[D]
	165		[EC]	[EC]	[YS]								165	[EC]	[EC]	[D]
	166		[EC]	[EC]	[YS]								166	[EC]	[EC]	[D]
	167		[EC]	[EC]	[YS]								167	[EC]	[EC]	[D]
	168		[EC]	[EC]	[YS]								168	[EC]	[EC]	[D]
	169		[EC]	[EC]	[YS]								169	[EC]	[EC]	[D]
	170		[EC]	[EC]	[YS]								170	[EC]	[EC]	[D]
	171		[EC]	[EC]	[YS]								171	[EC]	[EC]	[D]
	172		[EC]	[EC]	[YS]								172	[EC]	[EC]	[MO]
	173		[EC]	[EC]	[YS]								173	[EC]	[EC]	[D]
	174		[EC]	[EC]	[YS]								174	[EC]	[EC]	[D]
	175		[TM]	[EC]	[NO]								175	To discuss	[EC]	[D]
	176		[EC]	[EC]	[YS]								176	[EC]	[EC]	[D]
	177		[EC]	[EC]	[YS]								177	[EC]	[EC]	[MO]
	178		[EC]	[EC]	[YS]								178	[EC]	[EC]	[MO]
	179		[EC]	[EC]	[YS]								179	[EC]	[EC]	[D]
	180		[EC]	[EC]	[YS]								180	[EC]	[EC]	[MO]
	181		[EC]	[TM]	[NO]								181	To discuss	[EC]	[D]
	182		[EC]	[EC]	[YS]								182	[EC]	[EC]	[MO]
	183		[EC]	[EC]	[YS]								183	[EC]	[EC]	[D]
	184		[EC]	[EC]	[YS]								184	[EC]	[EC]	[C]
	185		[EC]	[EC]	[YS]								185	[EC]	[EC]	[D]
	186		[EC]	[EC]	[YS]								186	[EC]	[EC]	[B]
	187		[EC]	[EC]	[YS]								187	[EC]	[EC]	[D]
	188		[EC]	[EC]	[YS]								188	[EC]	[EC]	[D]
	189		[EC]	[EC]	[YS]								189	[EC]	[EC]	[D]
	190		[EC]	[EC]	[YS]								190	[EC]	[EC]	[D]
	191		[EC]	[EC]	[YS]								191	[EC]	[EC]	[C]
	192		[EC]	[EC]	[YS]								192	[EC]	[EC]	[D]
	193		[EC]	[EC]	[YS]								193	[EC]	[EC]	[D]
	194		[TM]	[EC]	[NO]								194	To discuss	[EC]	[D]
	195		[EC]	[EC]	[YS]								195	[EC]	[EC]	[D]
	196		[EC]	[TM]	[NO]								196	To discuss	[TM]	[TM]
	197		[EC]	[EC]	[YS]								197	[EC]	[EC]	[D]
	198		[EC]	[EC]	[YS]								198	[EC]	[EC]	[D]
	199		[EC]	[EC]	[YS]								199	[EC]	[EC]	[D]
	200		[EC]	[EC]	[YS]								200	[EC]	[EC]	[D]
	201		[EC]	[EC]	[YS]								201	[EC]	[EC]	[D]
	202		[EC]	[EC]	[YS]								202	[EC]	[EC]	[MO]
	203		[EC]	[EC]	[YS]								203	[EC]	[EC]	[D]
	204		[EC]	[EC]	[YS]								204	[EC]	[EC]	[D]
	205		[EC]	[EC]	[YS]								205	[EC]	[EC]	[MO]
	206		[EC]	[EC]	[YS]								206	[EC]	[EC]	[D]
	207		[EC]	[EC]	[YS]								207	[EC]	[EC]	[D]
	208		[EC]	[EC]	[YS]								208	[EC]	[EC]	[D]
	209		[TM]	[EC]	[NO]								209	To discuss	[EC]	[D]
	210		[EC]	[EC]	[YS]								210	[EC]	[EC]	[D]
	211		[EC]	[EC]	[YS]								211	[EC]	[EC]	[D]
	212		[EC]	[EC]	[YS]								212	[EC]	[EC]	[MO]
	213		[EC]	[EC]	[YS]								213	[EC]	[EC]	[D]
	214		[EC]	[EC]	[YS]								214	[EC]	[EC]	[MO]
	215		[EC]	[EC]	[YS]								215	[EC]	[EC]	[D]
	216		[EC]	[TM]	[NO]								216	To discuss	[EC]	[D]
	217		[EC]	[EC]	[YS]								217	[EC]	[EC]	[D]
	218		[EC]	[EC]	[YS]								218	[EC]	[EC]	[D]
	219		[EC]	[EC]	[YS]								219	[EC]	[EC]	[D]
	220		[EC]	[EC]	[YS]								220	[EC]	[EC]	[MO]
	221		[EC]	[EC]	[YS]								221	[EC]	[EC]	[D]
	222		[EC]	[EC]	[YS]								222	[EC]	[EC]	[D]
	223		[EC]	[EC]	[YS]								223	[EC]	[EC]	[D]
	224		[EC]	[EC]	[YS]								224	[EC]	[EC]	[D]
															Reason for exclusion AFTER discussion
															N	%
															n[A]	%[A]
															0	0
															n[B]	%[B]
															5	0.027027
															n[C]	%[C]
															7	0.0378378
															n[D]	%[D]
															139	0.751351
															n[MO]	%[MO]
															34	0.183784
															Total	Total
															185	1

## Sheet: Tab.IV_EligCheck
	REVIEW PROTOCOL
	Title of the manuscript:		Focus of attention in musical learning and music performance: a systematic review and disussion of focus instructions and outcome measures
	Authors:		Jesper Hohagen [JH], Anna Immerz [AI]
	Tab.IV_ Full text ELIGIBILITY check & data collection (n=39 reports & n=41 studies) Reviewer 1 [JH] & 2 [AI]									ABSTRACTION OF RELEVANT DATA FOR STUDY SELECTION							STUDY SELECTION
	BASIC REPORT DATA									DESIGN			FOCUS OF ATTENTION (FOA) AND OUTCOME MEASURES (OM)				DECISION
	No.	Authors	Year	Title	Journal, volume (issue), pp.	Abstract	DOI	APA citation	Spalte2	Type of report	Research approach	Research design	FOA instruction	Musical task/stimuli/material	Outcome measure description	Spalte3	E. Apply an experimental paradigm referring to Wulf et al.	F. Contain a precise illustration of FOA instruction	G. Contain a precise illustration of outcome measures	H. Address the processes of learning or performing a musical skill	Eligibility check / decision	Reason for exclusion
									CODES	Original study [OS]	Qualitative [QL]	Between-subject [BS]	No FOA instruction [NO]	No Musical Task [NO]	No Outcome measure [NO]		Yes [YS]	Yes [YS]	Yes [YS]	Yes [YS]	Inclusion [IC]	[E] criteria (e)	CODES
										Theoretical study [TS]	Quantitative [QN]	Within-subject [WS]	FOA instruction exists [YS]	Musical task exists [YS]	Outcome measure exists [YS]		No [NO]	No [NO]	No [NO]	No [NO]	Exclusion [EC]	[F] criteria (f)
										Literature review [LR]	Both [BO]	Mixed [MX]										[G] criteria (g)
										Other type of report [OR]	No research approach [NO]	Other quantitative design [ON]										[H] criteria (h)
												Content analysis [CA]										[MO] more than 1 criteria
												Reconstructive analysis [RA]										[IC] Inclusion
												Other qualitative design [OL]
												No research design [NO]
	1	Jentzsch, I., & Braun, Y.	2023	Effects of attention focus instructions on amateur piano performance	Psychology of Music, 51(2), 579-591	Detriments to performance under pressure are common in many performance settings, from public speaking to skilled sports or music performances. In the last few decades, sports scientists have suggested that the quality and accuracy of movements can depend on what the performer attends to while executing the action, with an external focus of attention directed at the effects of the movement on the…	DOI: 10.1177/03057356221101431	Jentzsch, I., & Braun, Y. (2023). Effects of attention focus instructions on amateur piano performance. Psychology of Music, 51(2), 579-591.		[OS]	[QN]	[MX]	[YS]	[YS]	[YS]		[YS]	[YS]	[YS]	[YS]	[IC]	[IC]
	2	Macleod, R., Geringer, J. M., & Scott, L.	2021	A descriptive study of high school and university students' focus of attention in fast and slow orchestral excerpts	International Journal of Music Education, 27(3), 220-231	The purpose of this study was to investigate listener discrimination of orchestral perform_x0002_ances and to ascertain focus of listener attention to technical and expressive music elements of those performances. High School (n = 84) and University (n = 84) music students listened to four orchestral excerpts: two slow/soft excerpts and two fast/loud excerpts. Recordings representing three levels…	DOI: 10.1177/0255761409336030	Macleod, R., Geringer, J. M., & Scott, L. (2021). A descriptive study of high school and university students' focus of attention in fast and slow orchestral excerpts. International Journal of Music Education, 27(3), 220-231.		[OS]	[QN]	[ON]	[NO]	[YS]	[YS]		[NO]	[NO]	[YS]	[YS]	[EC]	[MO]
	3	Madsen, C., & Geringer, J. M.	2000	A focus of attention model for meaningful listening	Bulletin of the Council for Research in Music Education, 147, 103-108	A person's ability to focus attention seems important for most everyone. Teachers of all subjects and at every level of instruction are concerned with each student's ability to focus attention and stay on task. Listening to music seems prerequisite to all other musical pursuits and focus of attention combined with developing a high level of aural discrimination seems to provide the basis for mean…	[NO]	Madsen, C., & Geringer, J. M. (2000). A focus of attention model for meaningful listening. Bulletin of the Council for Research in Music Education, 147, 103-108.		[TS]	[NO}	[NO]	[NO]	[NO]	[NO]		[NO]	[NO]	[NO]	[YS]	[EC]	[MO]
	4 (Exp1, diff. participants)	Mornell, A., & Wulf, G. .	2019	Adopting an External Focus of Attention Enhances Musical Performance	Journal of Research in Music Education, 66(4), 375-391	Two experiments are reported in which skilled musicians playing different instruments performed a piece of their choice under various attentional focus conditions. In the external focus condition, they were asked to focus on playing for the audience and the expressive sound of the music. In the internal focus condition, they were asked to focus on the precision of their finger movements (or lip m…	DOI: 10.1177/0022429418801573	Mornell, A., & Wulf, G. . (2019). Adopting an External Focus of Attention Enhances Musical Performance. Journal of Research in Music Education, 66(4), 375-391.		[OS]	[QN]	[WS]	[YS]	[YS]	[YS]		[YS]	[YS]	[YS]	[YS]	[IC]	[IC]
	5 (Exp 2, diff. participants)	Mornell, A., & Wulf, G. .	2019	Adopting an External Focus of Attention Enhances Musical Performance	Journal of Research in Music Education, 66(4), 375-391	Two experiments are reported in which skilled musicians playing different instruments performed a piece of their choice under various attentional focus conditions. In the external focus condition, they were asked to focus on playing for the audience and the expressive sound of the music. In the internal focus condition, they were asked to focus on the precision of their finger movements (or lip m…	DOI: 10.1177/0022429418801573	Mornell, A., & Wulf, G. . (2019). Adopting an External Focus of Attention Enhances Musical Performance. Journal of Research in Music Education, 66(4), 375-391.		[OS]	[QN]	[WS]	[YS]	[YS]	[YS]		[YS]	[YS]	[YS]	[YS]	[IC]	[IC]
	6	Brand, S.	2021	Attentional Focus Effects and Singing Enhancing Vocal Performance through Body Movements and Gestures as External Foci of Attention	The International Journal of Arts Education, 16(2), 1-12	Abstract: Body movements and gestures that accompany singing have become potent tools in the teaching and learning of singing. However, the underlying psychomotor mechanisms responsible for the enhancement of vocal technique through the use of movements and gestures have not yet been examined in detail. This article therefore proposes an explanatory model, namely, the attentional focus effect, an…	DOI: 10.18848/2326-9944/CGP	Brand, S. (2021). Attentional Focus Effects and Singing Enhancing Vocal Performance through Body Movements and Gestures as External Foci of Attention. The International Journal of Arts Education, 16(2), 1-12 .		[LR]	[NO}	[NO]	[NO]	[NO]	[NO]		[NO]	[NO]	[NO]	[YS]	[EC]	[MO]
	7	Guss-West, C., & Wulf, G.	2015	Attentional Focus in Classical Ballet. A Survey of Professional Dancers	Journal of Dance Medicine & Science, 20(1), 23-29	Focus of attention and its effects on skilled motor performance has become an important line of research in the motor learning domain. Numerous studies have demonstrated that an external focus of attention (i.e., on the movement effect) enhances motor performance and learning relative to an internal focus (i.e., on body movements). Thus, small differences in the wording of instructions or feedbac…	DOI: 10.12678/1089-313X.20.1.23	Guss-West, C., & Wulf, G. (2015). Attentional Focus in Classical Ballet. A Survey of Professional Dancers. Journal of Dance Medicine & Science, 20(1), 23-29.		[OS]	[QL]	[CA]	[NO]	[NO]	[YS]		[NO]	[NO]	[YS]	[NO]	[EC]	[MO]
	8	Atkins, R. L., & Duke, R. A.	2013	Changes in tone production as a function of focus of attention in untrained singers	International Journal of Choral Singing, 4(2), 28-36	The benefit of an external focus of attention in motor skill learning has been documented in a variety of studies conducted over the past 15 years, but few investigations have examined this benefit in music contexts. We tested differences in tone quality among different focus of attention conditions performed by 30 novice singers. Each participant sang a 3-note pattern a cappella on a continuous …	[NO]	Atkins, R. L., & Duke, R. A. (2013). Changes in tone production as a function of focus of attention in untrained singers. International Journal of Choral Singing, 4(2), 28-36.		[OS]	[QN]	[WS]	[YS]	[YS]	[YS]		[YS]	[YS]	[YS]	[YS]	[IC]	[IC]
	9	Berg, M. H., Woody, R. H., & Bauer, W. I.	2002	Cognitive Processes of Preservice Music Teachers During Observation of Music Instruction	Music Education Research, 4(2), 275-287	The purpose of this study was to examine the focus of attention and reflective thinking in undergraduate music education students' retrospective reports of videotaped teaching episodes. Following observation of six short videotape excerpts of three experienced instrumental music teachers, subjects ( n = 24) from a medium-sized American University generated retrospective reports of their thinking …	DOI: 10.1080/146138002200001196	Berg, M. H., Woody, R. H., & Bauer, W. I. (2002). Cognitive Processes of Preservice Music Teachers During Observation of Music Instruction. Music Education Research, 4(2), 275-287.		[OS]	[QL]	[CA]	[NO]	[NO]	[NO]		[NO]	[NO]	[NO]	[NO]	[EC]	[MO]
	10	Williams, L. R.	2008	Effect of Music Complexity on Nonmusicians' Focus of Attention to Melody or Harmony	UPDATE: Applications of Research in Music Education, 26(2), 27-32	This study is a replication and extension of a previous study to investigate the effect of musical complexity on non_x0002_musicians’ focus of attention to melody or harmony. The research questions addressed were as follows: (a) Is there a difference in focus of attention among levels of melodic complexity and harmonic complexity? (b) Is there a signifi_x0002_cant difference in focus of attention…	DOI: 10.1177/8755123308317952	Williams, L. R. (2008). Effect of Music Complexity on Nonmusicians' Focus of Attention to Melody or Harmony. UPDATE: Applications of Research in Music Education, 26(2), 27-32.		[OS]	[QN]	[WS]	[NO]	[YS]	[YS]		[NO]	[NO]	[YS]	[YS]	[EC]	[MO]
	11	Williams, L. R.	2005	Effect of music training and musical complexity on focus of attention to melody or harmony	Journal of Research in Music Education, 53(3), 210-221	The purpose of this study was to investigate the relationships between music training and musical complexity and focus of attention to melody or harmony. Participants (N=192) were divided into four groups: university jazz majors (n= 64), other university music majors (n= 64), high school instrumentalists (n= 32), and junior high instrumentalists (n= 32). The musical complexity variable consisted …	DOI: 10.1177/002242940505300303	Williams, L. R. (2005). Effect of music training and musical complexity on focus of attention to melody or harmony. Journal of Research in Music Education, 53(3), 210-221.		[OS]	[QN]	[MX]	[NO]	[YS]	[YS]		[NO]	[NO]	[YS]	[YS]	[EC]	[MO]
	12	Orman, E. K.	2016	Effect of virtual reality exposure and aural stimuli on eye contact, directional focus, and focus of attention of novice wind band conductors	International Journal of Music Education, 34(3), 263-270	This study examined the effects of virtual reality immersion with audio on eye contact, directional focus and focus of attention for novice wind band conductors. Participants (N = 34) included a control group (n = 12) and two virtual reality groups with (n = 10) and without (n = 12) head tracking. Participants completed conducting/score study sessions twice a week for four weeks. Individual video…	DOI: 10.1177/0255761415619058	Orman, E. K. (2016). Effect of virtual reality exposure and aural stimuli on eye contact, directional focus, and focus of attention of novice wind band conductors. International Journal of Music Education, 34(3), 263-270.		[OS]	[QN]	[MX]	[NO]	[YS]	[YS]		[NO]	[NO]	[YS]	[NO]	[EC]	[MO]
	13	Williams, L. R.	2009	Effect of voice-part training and music complexity on focus of attention to melody or harmony	Contributions to Music Education, 36(2), 45-57	The purpose of this study was to investigate the possible effects of choral voice-part training/experience and music complexity on focus of attention to melody or harmony. Participants (N = 150) were members of auditioned university choral ensembles divided by voice-part (sopranos, n = 44; altos, n = 33; tenors, n = 35; basses, n = 38). The music complexity variable consisted of four levels of me…	[NO]	Williams, L. R. (2009). Effect of voice-part training and music complexity on focus of attention to melody or harmony. Contributions to Music Education, 36(2), 45-57.		[OS]	[QN]	[MX]	[NO]	[YS]	[YS]		[NO]	[NO]	[YS]	[YS]	[EC]	[MO]
	14	Allingham, E., & Wöllner, C.	2022	Effects of Attentional Focus on Motor Performance and Physiology in a Slow-Motion Violin Bow-Control Task: Evidence for the Constrained Action Hypothesis in Bowed String Technique	Journal of Research in Music Education, 70(2), 168-189	The constrained action hypothesis states that focusing attention on action outcomes rather than body movement improves motor performance. Dexterity of motor control is key to successful music performance, making this a highly relevant topic to music education. We investigated effects of focus of attention (FOA) on motor skill performance and EMG muscle activity in a violin bowing task among exper…	DOI: 10.1177/00224294211034735	Allingham, E., & Wöllner, C. (2022). Effects of Attentional Focus on Motor Performance and Physiology in a Slow-Motion Violin Bow-Control Task: Evidence for the Constrained Action Hypothesis in Bowed String Technique. Journal of Research in Music Education, 70(2), 168-189.		[OS]	[BO]	[WS]	[YS]	[YS]	[YS]		[YS]	[YS]	[YS]	[YS]	[IC]	[IC]
	15	Springer, D. G., & Silvey, B. A.	2022	Effects of focus of attention instructions on listeners' evaluations of solo instrumental performance	International Journal of Music Education, 40(2), 205-216	The purpose of this study was to examine the effects of focus of attention instructions (i.e. focus on the solo, accompaniment, or collaboration) on listeners’ performance evaluations. Participants (N= 159) were inservice band directors who listened to and evaluated the accuracy and expressivity of four excerpts of Haydn’s Concerto for Trumpet in E-Flat Major, which we created by synchronizing re…	DOI: 10.1177/02557614211033312	Springer, D. G., & Silvey, B. A. (2022). Effects of focus of attention instructions on listeners' evaluations of solo instrumental performance. International Journal of Music Education, 40(2), 205-216.		[OS]	[QN]	[MX]	[YS]	[NO]	[YS]		[NO]	[YS]	[YS]	[YS]	[EC]	[E]
	16	Stambaugh, L. A.	2019	Effects of Focus of Attention on Performance by Second Year Band Students	Journal of Research in Music Education, 67(2), 233-246	This study tested the effect of the motor learning paradigm of internal and external focus of attention (FOA) with middle school band students. A total of 56 second-year band students (woodwinds n = 28; valved brass n = 18; trombones n = 10) practiced isochronous, alternating pitch patterns (e.g., eighth notes C–A–C–A–C–A–C) in three conditions: control (no FOA), internal (“think about your finge…	DOI: 10.1177/0022429419835841	Stambaugh, L. A. (2019). Effects of Focus of Attention on Performance by Second Year Band Students. Journal of Research in Music Education, 67(2), 233-246.		[OS]	[QN]	[MX]	[YS]	[YS]	[YS]		[YS]	[YS]	[YS]	[YS]	[IC]	[IC]
	17	Atkins, R. L.	2017	Effects of focus of attention on tone production in trained singers	Journal of Research in Music Education, 64(4), 421-434	Motor performance in familiar tasks is often advantaged when performers focus on the effects of their movements rather than on the movements themselves. But, this phenomenon has yet to be studied systematically in the context of vocal production. I evaluated 20 trained singers’ vocal tone as they varied their focus of attention. Each participant performed a short vocalise, a phrase of “My Country…	DOI: 10.1177/0022429416673842	Atkins, R. L. (2017). Effects of focus of attention on tone production in trained singers. Journal of Research in Music Education, 64(4), 421-434.		[OS]	[QN]	[WS]	[YS]	[YS]	[YS]		[YS]	[YS]	[YS]	[YS]	[IC]	[IC]
	18 (Exp2, same participants)	Montemayor, M., Silvey, B. A., Adams, A. L., & Witt, K. L.	2016	Effects of Internal and External Focus of Attention During Novices' Instructional Preparation on Subsequent Rehearsal Behaviors	Journal of Reseach in Music Education, 63(4), 455-468	The purpose of this study was to investigate the effects of internal versus external focus of attention during novice teachers’ instructional preparation on their subsequent rehearsal behaviors. Thirty-two undergraduate instrumental music education students led bands in a series of three, 6-minute rehearsals on their assigned excerpt. Prior to these rehearsals, participants engaged in condition-s…	DOI: 10.1177/0022429415612201	Montemayor, M., Silvey, B. A., Adams, A. L., & Witt, K. L. (2016). Effects of Internal and External Focus of Attention During Novices' Instructional Preparation on Subsequent Rehearsal Behaviors. Journal of Reseach in Music Education, 63(4), 455-468.		[OS]	[QN]	[BS]	[YS]	[YS]	[YS]		[YS]	[YS]	[YS]	[YS]	[IC]	[IC]
	19 (Exp1, same participants)	Silvey, B. A., & Montemayor, M.	2014	Effects of Internal and External Focus of Attention on Novices' Rehearsal Evaluations	Journal of Research in Music Education, 62(2), 161-174	The purpose of this study was to investigate the effects of internal and external focus of attention on novices’ rehearsal evaluations. Thirty-two undergraduate instrumental music education students led bands in a series of three 6-minute rehearsals on their assigned excerpt. Prior to these rehearsals, participants were led in score study and rehearsal preparation activities. Internal group (n = …	DOI: 10.1177/0022429414530434	Silvey, B. A., & Montemayor, M. (2014). Effects of Internal and External Focus of Attention on Novices' Rehearsal Evaluations. Journal of Research in Music Education, 62(2), 161-174.		[OS]	[QN]	[MX]	[YS]	[YS]	[YS]		[YS]	[YS]	[YS]	[YS]	[IC]	[IC]
	20	Stambaugh, L. A.	2017	Effects of Internal and External Focus of Attention on Woodwind Performance	Psychomusicology: Music, Mind, and Brain, 27(1), 45-53	The purpose of this study was to examine the motor learning construct of focus of attention in the context of playing a woodwind instrument. In an internal focus condition, a musician attends to a physical part of the body; in an external focus condition, a musician attends to an aspect of performance not attached to the body, such as the performance outcome of sound. Novice (n = 15) and experien…	DOI. 10.1037/pmu0000170	Stambaugh, L. A. (2017). Effects of Internal and External Focus of Attention on Woodwind Performance. Psychomusicology: Music, Mind, and Brain, 27(1), 45-53.		[OS]	[QN]	[WS]	[YS]	[YS]	[YS]		[YS]	[YS]	[YS]	[YS]	[IC]	[IC]
	21 (Exp1, same participants)	Oudejans, R. R. D., Spitse, A., Kralt, E., & Bakker, F. C.	2017	Exploring the thoughts and attentional focus of music students under pressure	Psychology of Music, 45(2), 216-230	Musicians often play under circumstances in which pressure may lead to anxiety and performance deterioration. Theories suggest that a drop in performance is due to a shift in focus of attention towards task-irrelevant information. In this study, we asked music students to report what they think and where they focus attention in three situations: when they play under pressure (Study 1; n = 81), th…	DOI: 10.1177/0305735616656790	Oudejans, R. R. D., Spitse, A., Kralt, E., & Bakker, F. C. (2017). Exploring the thoughts and attentional focus of music students under pressure. Psychology of Music, 45(2), 216-230.		[OS]	[BO]	[CA]	[YS]	[NO]	[YS]		[NO]	[NO]	[YS]	[YS]	[EC]	[MO]
	22 (Exp2, same participants)	Oudejans, R. R. D., Spitse, A., Kralt, E., & Bakker, F. C.	2017	Exploring the thoughts and attentional focus of music students under pressure	Psychology of Music, 45(2), 216-230	Musicians often play under circumstances in which pressure may lead to anxiety and performance deterioration. Theories suggest that a drop in performance is due to a shift in focus of attention towards task-irrelevant information. In this study, we asked music students to report what they think and where they focus attention in three situations: when they play under pressure (Study 1; n = 81), th…	DOI: 10.1177/0305735616656790	Oudejans, R. R. D., Spitse, A., Kralt, E., & Bakker, F. C. (2017). Exploring the thoughts and attentional focus of music students under pressure. Psychology of Music, 45(2), 216-230.		[OS]	[BO]	[CA]	[YS]	[NO]	[YS]		[NO]	[NO]	[YS]	[YS]	[EC]	[MO]
	23	Buma, L. A., Bakker, F. C., & Oudejans, R. R. D.	2015	Exploring the thoughts and focus of attention of elite musicians under pressure	Psychology of Music, 43(4), 459-472	Although musicians often have to perform under high pressure, there is little systematic research into the foci of attention needed to maintain performance in such situations. In the current study, we asked elite musicians to report what they focus on and think about during moments of high pressure, using two retrospective methods (concept mapping and verbal reports). For concept mapping, seven e…	DOI: 10.1177/0305735613517285	Buma, L. A., Bakker, F. C., & Oudejans, R. R. D. (2015). Exploring the thoughts and focus of attention of elite musicians under pressure. Psychology of Music, 43(4), 459-472.		[OS]	[BO]	[OL]	[NO]	[NO]	[YS]		[NO]	[NO]	[YS]	[YS]	[EC]	[MO]
	24	Philippe, R. A., Kosirnik, C., Ortuno, E., & Biasutti, M.	2022	Flow and music performance: Professional musicians and music students' views	Psychology of Music	Performing music at the highest levels involves great competitiveness. When each performance represents a major personal challenge, success is no longer solely dependent on a high level of technical mastery: the psychological aspects of the performance also have a decisive impact. The concept of flow is presented as a phenomenon associated with significant improvements in the musician’s performan…	DOI: 10.1177/03057356211030987	Philippe, R. A., Kosirnik, C., Ortuno, E., & Biasutti, M. (2022). Flow and music performance: Professional musicians and music students' views. Psychology of Music.		[OS]	[QL]	[CA]	[NO]	[NO]	[YS]		[NO]	[NO]	[YS]	[YS]	[EC]	[MO]
	25	Treinkman, M.	2022	Focus of Attention in Voice Training	Journal of Voice, 36(5), 733	Objective: The vast majority of motor learning studies investigating focus of attention have found that an external focus of attention (focusing on the effect of a movement) results in enhanced performance and learning, compared to an internal focus of attention (focusing on the body movement itself). The present study attempts to determine if the high incidence of internal focus of attention ins…	DOI: 10.1016/j.jvoice.2020.08.035	Treinkman, M. (2022). Focus of Attention in Voice Training. Journal of Voice, 36(5), 733.		[OS]	[BO]	[CA]	[NO]	[NO]	[YS]		[NO]	[NO]	[YS]	[YS]	[EC]	[MO]
	26	Parsons, J. E., & Simmons, A. L.	2021	Focus of Attention Verbalizations in Beginning Band: A Multiple Case Study	Journal of Research in Music Education, 69(2), 152-166	Although the effects of focus of attention (FOA) on the performance of gross motor skills are now well understood, less is known about the role of FOA in naturalistic classroom settings where learners are engaged in the ongoing acquisition and refinement of complex motor skills. The purpose of this study, the first of its kind, was to explore how music teachers focus learners’ attention on physic…	DOI: 10.1177/0022429420973638	Parsons, J. E., & Simmons, A. L. (2021). Focus of Attention Verbalizations in Beginning Band: A Multiple Case Study. Journal of Research in Music Education, 69(2), 152-166.		[OS]	[QL]	[CA]	[NO]	[NO]	[YS]		[NO]	[NO]	[YS]	[YS]	[EC]	[MO]
	27	Duke, R. A., Cash, C. D., & Allen, S. E.	2011	Focus of attention affects performance of motor skills in music	Journal of Research in Music Education, 59(1), 44-55	To test the extent to which learners performing a simple keyboard passage would be affected by directing their focus of attention to different aspects of their movements, 16 music majors performed a brief keyboard passage under each of four focus conditions arranged in a counterbalanced design—a total of 64 experimental sessions. As they performed the test passage, participants were directed to f…	DOI: 10.1 177/0022429410396093	Duke, R. A., Cash, C. D., & Allen, S. E. (2011). Focus of attention affects performance of motor skills in music. Journal of Research in Music Education, 59(1), 44-55.		[OS]	[QN]	[WS]	[YS]	[YS]	[YS]		[YS]	[YS]	[YS]	[YS]	[IC]	[IC]
	28	Atkins, R. L.	2018	Focus of attention in singing: Expert listeners’ descriptions of change in trained singers’ tone quality	International Journal of Choral Singing, 6(1), 3-24	It is now well understood that skilled motor behavior is affected by performers’ focus of attention (Wulf, 2013). This effect has been demonstrated in numerous and varied motor tasks from golf-putting to piano playing, but there has been little systematic research devoted to this aspect of vocal pedagogy. The purpose in this study was to determine whether the vocal tone quality of experienced sin…	[NO]	Atkins, R. L. (2018). Focus of attention in singing: Expert listeners’ descriptions of change in trained singers’ tone quality. International Journal of Choral Singing, 6(1), 3-24.		[OS]	[QN]	[WS]	[YS]	[YS]	[YS]		[YS]	[YS]	[YS]	[YS]	[IC]	[IC]
	29	Treinkman, M.	2021	Focus of Attention Research: A Review and Update for Teachers of Singing	Journal of Singing, 77(3), 407-418	The topic of focus of attention is not a new one to the “Mindful Voice” column and is highly relevant for all who train performers. For those unfamiliar with the topic, focus of attention research is a subset of the motor learning field that attempts to answer the question: Where should performers place their attention during learning and performance? The past two decades have produced a sizable …	[NO]	Treinkman, M. (2021). Focus of Attention Research: A Review and Update for Teachers of Singing. Journal of Singing, 77(3), 407-418.		[LR]	[NO}	[NO]	[YS]	[NO]	[NO]		[NO]	[NO]	[NO]	[YS]	[EC]	[MO]
	30	Williams, L. R., Fredrickson, W. E., & Atkinson, S.	2011	Focus of attention to melody or harmony and perception of music tension: An exploratory study	International Journal of Music Education, 29(1), 72-81	This project represents an initial investigation into utilizing the two-dimensional Continuous Response Digital Interface (CRDI) to track listener perceptions related to the possible relationships between focus of attention to musical elements and perceived musical tension. The two-dimensional CRDI software creates an environment in which the listener can track their perceptions on two planes sim…	DOI: 10.1177/0255761410372725	Williams, L. R., Fredrickson, W. E., & Atkinson, S. (2011). Focus of attention to melody or harmony and perception of music tension: An exploratory study. International Journal of Music Education, 29(1), 72-81.		[OS]	[QN]	[WS]	[NO]	[YS]	[YS]		[NO]	[NO]	[YS]	[YS]	[EC]	[MO]
	31	Loui, P., & Wessel, D.	2007	Harmonic expectation and affect in Western music: effects of attention and training	Perception & Psychophysics, 69(7), 1084-1092	We investigated the effects of selective attention and musical training on the processing of harmonic expectations. In Experiment 1, participants with and without musical training were required to respond to the contour of melodies as they were presented with chord progressions that were highly expected, slightly unexpected, or extremely unexpected. Reaction time and accuracy results showed that …	DOI: 10.3758/BF03193946	Loui, P., & Wessel, D. (2007). Harmonic expectation and affect in Western music: effects of attention and training. Perception & Psychophysics, 69(7), 1084-1092.		[OS]	[QN]	[MX]	[NO]	[YS]	[YS]		[NO]	[NO]	[YS]	[YS]	[EC]	[MO]
	32	Wulf, G., & Mornell, A.	2008	Insights about practice from the perspective of motor learning: a review	Music Performance Research, 2, 1-25	In this article, we review recent research in motor learning and discuss its implications for music pedagogy. Specifically, we review factors that have been shown to have reliable effects on motor learning, including aug_x0002_mented feedback, the order of tasks (blocked versus random practice), rvational practice, the learner’s focus of attention, and self-controlled practice. The findings sugge…	[NO]	Wulf, G., & Mornell, A. (2008). Insights about practice from the perspective of motor learning: a review. Music Performance Research, 2, 1-25.		[LR]	[NO}	[NO]	[NO]	[NO]	[NO]		[NO]	[NO]	[NO]	[YS]	[EC]	[MO]
	33	Stachó, L.	2018	Mental virtuosity: A new theory of performers' attentional processes and strategies	Musicae Scientiae, 22(4), 539-557	In contrast to the widespread approach of the notion of “virtuosity” highlighting mechanical dexterity, I advance the view that a crucial feature of both technical virtuosity and musical expressivity is a specific ability to readily and quickly adapt the attention to various constantly changing aspects of the musical process while performing. In this sense, virtuosity can be likened to general me…	DOI: 10.1177/1029864918798415	Stachó, L. (2018). Mental virtuosity: A new theory of performers' attentional processes and strategies. Musicae Scientiae, 22(4), 539-557.		[TS]	[NO}	[NO]	[NO]	[NO]	[NO]		[NO]	[NO]	[NO]	[YS]	[EC]	[MO]
	34	Helding, L.	2016	Motor Learning and Voice Training, Part II. Locus of Attention: Internal or External? That is the Question	Journal of Singing, 72(5), 621-627	Several previous “Mindful Voice” columns have been devoted to the topic of motor learning because motor learning is fundamental to what we do as singers. Motor learning is, quite simply, how our bodies learn to do their movements. A more complex definition from the field of motor learning research is that motor learning is a process, which is inferred (rather than directly observed), that leads t…	[NO]	Helding, L. (2016). Motor Learning and Voice Training, Part II. Locus of Attention: Internal or External? That is the Question. Journal of Singing, 72(5), 621-627.		[LR]	[NO}	[NO]	[NO]	[NO]	[NO]		[NO]	[NO]	[NO]	[YS]	[EC]	[MO]
	35	Helding, L.	2015	Motor learning and voice training: Locus of attention	Journal of Singing, 72(1), 87-91	Perceptual motor learning is, quite simply, how our bodies learn to do their movements. A more complex definition from the field of perceptual motor learning research is that motor learning is a process, which is inferred (rather than directly observed), that leads to permanent changes in behavior as the result of exposure or practice. Perceptual motor learning research has its roots in psycholog…	[NO]	Helding, L. (2015). Motor learning and voice training: Locus of attention. Journal of Singing, 72(1), 87-91.		[LR]	[NO}	[NO]	[NO]	[NO]	[NO]		[NO]	[NO]	[NO]	[YS]	[EC]	[MO]
	36	Allingham, E., Burger, B., & Wöllner, C.	2021	Motor performance in violin bowing: Effects of attentional focus on acoustical, physiological and physical parameters of a sound-producing action	Journal of New Music Research, 50(5), 428-446	Violin bowing is a specialised sound-producing action, which may be affected by psychological performance techniques. In sport, attentional focus impacts motor performance, but limited evidence for this exists in music. We investigated the effects of attentional focus on acoustical, physiological, and physical parameters of violin bowing in experienced and novice violinists. Attentional focus sig…	DOI: 10.1080/09298215.2021.1978506	Allingham, E., Burger, B., & Wöllner, C. (2021). Motor performance in violin bowing: Effects of attentional focus on acoustical, physiological and physical parameters of a sound-producing action. Journal of New Music Research, 50(5), 428-446.		[OS]	[QN]	[MX]	[YS]	[YS]	[YS]		[YS]	[YS]	[YS]	[YS]	[IC]	[IC]
	37	Rosenthal., R., Durairaj, M., & Magann, J.	2009	Musicians' Descriptions of Their Expressive Musical Practice	Bulletin of the Council for Research in Music Education, 181, 37-49	This study analyzes the language used by 18 musicians (Professionals, Music Education and High School students) to explain what they were thinking and doing while practicing the expressive aspectsof a musical composition. Transcripts (word count - 25,881) of verbal descriptions were organized into Segments (units roughly equivalent to a sentence) (n = 1,100) and classified with respect to their C…	[NO]	Rosenthal., R., Durairaj, M., & Magann, J. (2009). Musicians' Descriptions of Their Expressive Musical Practice. Bulletin of the Council for Research in Music Education, 181, 37-49.		[OS]	[QL]	[CA]	[NO]	[NO]	[YS]		[NO]	[NO]	[YS]	[YS]	[EC]	[MO]
	38	Hatfield, J. L.	2016	Performing at the Top of One's Musical Game	Frontiers in Psychology, 7:1356	The purpose of the present mixed method study was to investigate personal benefits, perceptions, and the effect of a 15-week sport psychological skills training program adapted for musicians. The program was individually tailored for six music performance students with the objective of facilitating the participants' instrumental practice and performance. The participants learnt techniques such as…	DOI: 10.3389/fpsyg.2016.01356	Hatfield, J. L. (2016). Performing at the Top of One's Musical Game. Frontiers in Psychology, 7:1356.		[OS]	[BO]	[ON]	[NO]	[YS]	[YS]		[NO]	[NO]	[YS]	[NO]	[EC]	[MO]
	39	Williams, S. G., van Ketel, J. E., & Schaefer, R. S.	2023	Practicing Musical Intention: The Effects of External Focus of Attention on Musicians’ Skill Acquisition	Music & Science, 6, 1-12	Movement science research indicates that an external focus of attention benefits learning as well as performing movement. Despite these findings from the field of sports, research on the effects of external focus in music pedagogy is sparse, especially in naturalistic settings. This in-depth, small-sample study investigated the effect of external focus on musical learning in terms of accuracy, se…	DOI: 10.1177/20592043231151416	Williams, S. G., van Ketel, J. E., & Schaefer, R. S. (2023). Practicing Musical Intention: The Effects of External Focus of Attention on Musicians’ Skill Acquisition. Music & Science, 6, 1-12.		[OS]	[QN]	[WS]	[YS]	[YS]	[YS]		[YS]	[YS]	[YS]	[YS]	[IC]	[IC]
	40	Sarasso, P., Barbieri, P., Del Fante, E., Bechis, L., Neppi-Modona, M., Sacco, K., & Ronga, I.	2022	Preferred music listening is associated with perceptual learning enhancement at the expense of self-focused attention	Psychonomic Bulletin & Review, 29, 2108-2121	Can preferred music listening improve following attentional and learning performances? Here we suggest that this may be the case. In Experiment 1, following preferred and non-preferred musical-piece listening, we recorded electrophysiological responses to an auditory roving-paradigm. We computed the mismatch negativity (MMN – the difference between responses to novel and repeated stimulation), as…	DOI: 10.3758/s13423-022-02127-8	Sarasso, P., Barbieri, P., Del Fante, E., Bechis, L., Neppi-Modona, M., Sacco, K., & Ronga, I. (2022). Preferred music listening is associated with perceptual learning enhancement at the expense of self-focused attention. Psychonomic Bulletin & Review, 29, 2108-2121.		[OS]	[QN]	[WS]	[NO]	[YS]	[YS]		[NO]	[NO]	[YS]	[YS]	[EC]	[MO]
	41	Lipke-Perry, T., Levy, M., & Dutto, D. J.	2022	Probing Focus of Attention: Multiple Case-Study Analysis of Pianists’ Pedaling Under Different Foci Conditions in Performance of Bartók’s Romanian Folk Dance Sz. 56, No. 2	Music & Science, 5, 1-14	A differential benefit of external focus of attention (FOA) relative to internal focus has been demonstrated across a wide variety of athletic and rehabilitative pursuits; however, very little research has been undertaken in the performing arts. Given the unique aesthetic context of the arts and obvious transdisciplinary parallels, particular attention is warranted. This study examines nine piani…	DOI: 10.1177/20592043221123225	Lipke-Perry, T., Levy, M., & Dutto, D. J. (2022). Probing Focus of Attention: Multiple Case-Study Analysis of Pianists’ Pedaling Under Different Foci Conditions in Performance of Bartók’s Romanian Folk Dance Sz. 56, No. 2. Music & Science, 5, 1-14.		[OS]	[QN]	[WS]	[YS]	[YS]	[YS]		[YS]	[YS]	[YS]	[YS]	[IC]	[IC]
																					Reason for exclusion Reviewer 1 & 2
																					N	%
																					n[E]	%[E]
																					1	0.0384615
																					n[F]	%[F]
																					0	0
																					n[G]	%[G]
																					0	0
																					n[H]	%[H]
																					0	0
																					n[MO]	%[MO]
																					25	0.961538
																					Total
																					26

## Sheet: Tab.V_AddInfo
	REVIEW PROTOCOL
	Title of the manuscript:		Focus of attention in musical learning and music performance: a systematic review and disussion of focus instructions and outcome measures
	Authors:		Jesper Hohagen [JH], Anna Immerz [AI]
	Tab.V_Additional information of selected studies (n=14 reports & n=15 studies) Reviewer 1 [JH] & 2 [AI]									FULL DATA ABSTRACTION AND DATA CATEGORIZATION OF SELECTED STUDIES
	BASIC REPORT DATA									DESIGN			PARTICIPANTS			FOCUS OF ATTENTION					OUTCOME MEASURES		RESULTS
	No.	Authors	Year	Title	Journal, volume (issue), pp.	Abstract	DOI	APA citation	Spalte2	Research design	Research aim/research question	Hypothesis	Sample Size	Expertise	Musical instrument	FOA instruction	FOA subcategory	FOA main category	Task paradigm	Musical task and material	Outcome Measures	Outcome Measure category	Results	Main Results (short summary)		CODE EXPLANATION LEGEND FOR "RESULTS" (see column X)
									CODES	Inductive-deductive categorization (by reviewers):	If yes, citation	If yes, citation	N	Inductive-deductive categorization (by reviewers):	Inductive-deductive categorization (by reviewers):	Citation	Inductive-deductive categorization (by reviewers)	Categorization referring to Wulf et al. (1998)	Inductive-deductive categorization (by reviewers):	Paraphrase	Paraphrase	Inductive-deductive categorization (by reviewers):	For code explanation legend, see column AA-AE	Paraphrase or citation		(a) = 1st training block, (A) = Acquisition block, ACU = Acoustical analysis, AF = Auditory focus, AI = (focus on) Aural image, APT = Audiation Practice Tool (see Williams et al., 2023), (b) = 2nd training block, BD = Bodily focus, (c) = 3rd training block, CF = Communicative focus, CM = (focus on) Chair-middle, CO = No focus/baseline/control condition/control group, (d) = 4th training block, EMG…
										Between-subject [BS]	[NO]	[NO]		Both [BO]	String [ST]				Performance paradigm [PP]		For abbrevations explanation, see column AA-AE	Expert rating [EXR]
										Within-subject [WS]				Experts [EX]	Voice [VC]				Learning paradigm [LP]			Acoustical analysis [ACU]
										Mixed [MX]				Novices [NV]	Piano [PN]				Performance & Learning paradigm [PP/LP]			Electromyography analysis [EMG]
															Music education [ME]							Error detection [ERD]
															Various instrument categories [VI]							Self-evaluation rating [SER]
															Wind [WD]							Movement analysis [MVA]
																						Physical analysis [PHY]
																						Frequency analysis [FQA]
																						Others’ evaluation ratings [OER]
	1	Allingham, E., Burger, B., & Wöllner, C.	2021	Motor performance in violin bowing: Effects of attentional focus on acoustical, physiological and physical parameters of a sound-producing action	Journal of New Music Research, 50(5), 428-446	Violin bowing is a specialised sound-producing action, which may be affected by psychological performance techniques. In sport, attentional focus impacts motor performance, but limited evidence for this exists in music. We investigated the effects of attentional focus on acoustical, physiological, and physical parameters of violin bowing in experienced and novice violinists. Attentional focus sig…	DOI: 10.1080/09298215.2021.1978506	Allingham, E., Burger, B., & Wöllner, C. (2021). Motor performance in violin bowing: Effects of attentional focus on acoustical, physiological and physical parameters of a sound-producing action. Journal of New Music Research, 50(5), 428-446.		[MX]	"We aimed to compare effects of internal and external foci with a novel “somatic” focus which aimed to bring awareness to tactile sensory feedback through the bow. The internal instruction aimed to bring attention to the internal mechanics of the task (arm movements), and the external instruction aimed to bring attention to the external goal of sound production. The somatic focus aimed to direct …	"1) Focus instructions would affect motor control of sound production at physiological, physical, and acoustical stages. In accordance with the constrained action hypothesis, we predicted that external and somatic foci would benefit motor performance relative to the internal focus. As a somatic focus has not been tested before in this context, we did not predict differences between somatic and ex…	32	[BO]	[ST]	“focus your attention on the movement in your right arm” (see Table 1)	Bodily focus	Internal focus	[PP]	General bowing task: Bow string task (4x) on the open A-string in response to a metronome Further task-specific instruction/requirements: Playing in time with metronome, playing with a good, consistent sound and avoiding scratching sounds	1. Mean spectral centroid of audio signal 2. SD spectral centroid of audio signal 3. M roughness of audio signal 4. SD roughness of audio signal 5. M root mean square of audio signal 6. SD root mean square of audio signal 7. M bow contact point 8. SD bow contact point 9. Scroll sway (freedom of motion) 10. M bow acceleration 11. SD bow acceleration 12. Deltoid muscle activity 13. Tricep muscle ac…	1. ACU 2. ACU 3. ACU 4. ACU 5. ACU 6. ACU 7. MVA 8. MVA 9. MVA 10. MVA 11. MVA 12. EMG 13. EMG 14. EMG	1. IS > BD / IS = SO / BD = SO 2. n.s. 3. n.s. 4. n.s. 5. n.s. 6. n.s. 7. n.s. 8. IS < SO / IS = BD / BD = SO 9. IS > BDe / IS = SO / BD = SO 10. n.s. 11. n.s. 12. IS < BD / IS = SO / BD = SO 13. n.s. 14. n.s.	No correlation between motion capture, EMG and acoustics, instrumental focus as effective as sound focus
																“focus your attention on the sound you produce”	Sound focus	External focus
																“focus your attention on the resistance of the bow against the string”	Instrumental focus	External focus
	2	Allingham, E., & Wöllner, C.	2022	Effects of Attentional Focus on Motor Performance and Physiology in a Slow-Motion Violin Bow-Control Task: Evidence for the Constrained Action Hypothesis in Bowed String Technique	Journal of Research in Music Education, 70(2), 168-189	The constrained action hypothesis states that focusing attention on action outcomes rather than body movement improves motor performance. Dexterity of motor control is key to successful music performance, making this a highly relevant topic to music education. We investigated effects of focus of attention (FOA) on motor skill performance and EMG muscle activity in a violin bowing task among exper…	DOI: 10.1177/00224294211034735	Allingham, E., & Wöllner, C. (2022). Effects of Attentional Focus on Motor Performance and Physiology in a Slow-Motion Violin Bow-Control Task: Evidence for the Constrained Action Hypothesis in Bowed String Technique. Journal of Research in Music Education, 70(2), 168-189.		[MX]	"With the current study, we aim to extend these findings to the highly nuanced bow-control skills of this slow-motion bowing exercise."	"We hypothesized that the two external foci (on sound and on bow-string resistance) would result in fewer errors and more successful sounds in the bow-control task as well as reduced muscle activity (i.e., indicative of increased motor efficiency) com- pared to the internal focus (on arm movement). "	33	[BO]	[ST]	“focus your attention on the movement in your right arm” (p. 176)	Bodily focus	Internal focus	[PP]	General bowing task: Slow motion bow sound production task Further task-specific instruction/requirements: Nuanced, slow motor control skills, no lift of the bow, no changing of direction	1. Number of clicks 2. Number of errors 3. Deltoid muscle activity 4. Tricep muscle activity 5. Bicep muscle activity	1. ACU 2. ACU 3. EMG 4. EMG 5. EMG	1. n.s. 2. IS < BD / IS = SO / BD = SO 3. n.s. 4. IS < BD / IS = SO / BD = SO 5. n.s.	"Experts made significantly more errors when focusing on arm movement compared to focusing on string resistance" / "suggest benefits to bow control of a somatic FOA (a type of external focus) on tactile sensory feedback"
																“focus your attention on the sound you produce”	Sound focus	External focus
																“focus your attention on the resistance of the bow against the string”	Instrumental focus	External focus
	3	Atkins, R. L.	2017	Effects of focus of attention on tone production in trained singers	Journal of Research in Music Education, 64(4), 421-434	Motor performance in familiar tasks is often advantaged when performers focus on the effects of their movements rather than on the movements themselves. But, this phenomenon has yet to be studied systematically in the context of vocal production. I evaluated 20 trained singers’ vocal tone as they varied their focus of attention. Each participant performed a short vocalise, a phrase of “My Country…	DOI: 10.1177/0022429416673842	Atkins, R. L. (2017). Effects of focus of attention on tone production in trained singers. Journal of Research in Music Education, 64(4), 421-434.		[WS]	"In what ways and to what extent is the tone quality of trained singers affected by their focus of attention while singing?"	[NO]	22	[EX]	[VC]	“focusing their attention to the position of their soft palate” (p. 425)	Bodily focus	Internal focus	[PP]	Different singing tasks: (1) Singing a three-note [α] vowel pattern (low) (2) three-note [α] vowel pattern (high) (3) 1st full phrase of “My Country ’Tis of Thee’” (4) 1st or 2nd phrase of a song by choice	1. Ring 2. Evenness 3. Vibrato 4. Freedom 5. Intonation 6. Color 7. Overall	1. EXR 2. EXR 3. EXR 4. EXR 5. EXR 6. EXR 7. EXR	1. (1) FL > CO&SP&VI&TN&CM&PO / PO > CO&VI&TN (2) FL > CO&SP&VI&TN&CM&PO / PO > CO&VI&TN (3) FL > CO&SP&VI&TN&CM / SP > CO / PO > CO&VI (4) FL > CO&SP&VI&TN&CM&PO / PO > CO 2. n/a 3. n/a 4. n/a 5. n/a 6. n/a 7. (1) FL > CO&TN (2) FL > CO&TN (3) PO > CO&CM / Fl > CO (4) FL > SP	"Main effects on ring and overall in four tasks" / "Ring was rated highest when singers focused on directing their sound to a point on the wall and when they focused on filling the room with their sound" / "Ratings of overall vocal quality were highest when singers focused on filling the room with their sound"
																“focusing their attention on keeping their vibrato steady and consistent”	Technical focus	Internal focus
																“directing their sound to the top of a tripod placed 18 inches in front of them at mouth height”	Visual focus	External focus
																“directing their sound to a chair in the center of the performance hall, approximately 24 feet directly in front of the singer and marked with a piece of paper”	Visual focus	External focus
																“directing their sound to a piece of paper on the back wall of the performance hall approximately 40 feet from the singer and approximately 8 feet above the level of the microphone”	Visual focus	External focus
																“thinking about filling the room with their sound”	Sound focus	External focus
																“no focus of attention instructions”	Baseline/control	No focus
	4	Atkins, R. L.	2018	Focus of attention in singing: Expert listeners’ descriptions of change in trained singers’ tone quality	International Journal of Choral Singing, 6(1), 3-24	It is now well understood that skilled motor behavior is affected by performers’ focus of attention (Wulf, 2013). This effect has been demonstrated in numerous and varied motor tasks from golf-putting to piano playing, but there has been little systematic research devoted to this aspect of vocal pedagogy. The purpose in this study was to determine whether the vocal tone quality of experienced sin…	[NO]	Atkins, R. L. (2018). Focus of attention in singing: Expert listeners’ descriptions of change in trained singers’ tone quality. International Journal of Choral Singing, 6(1), 3-24.		[WS]	"In the present study, I was particularly interested in expert listeners’ descriptions of the changes in vocal tone that may result from different attentional foci. The purpose of this study was to identify changes in specific aspects of vocal tone (resonance, intonation, timbre, etc.) and to what extent the tone quality of trained singers was affected by changes in focus of attention."	[NO]	12	[EX]	[VC]	“positioning the soft palate” (p. 7)	Bodily focus	Internal focus	[PP]	Different singing tasks: (1) Singing a three-note [α] vowel pattern (2) 1st or 2nd phrase of a song by choice	1. Overall Assessment 2. Mean harmonic-to-noise ratio 3. Intensity 4. Formant frequencies (F1-F5)	1. EXR 2. ACU 3. ACU 4. ACU	1. (1) n/ag (2) n/ag 2. (1) n.s. (2) n.s. 3. (1) PO > CO / SM > VI / SP > VI (2) n.s. 4. (1) n.s. (2) n.s.	There are a few results, indicating that some of the external conditions work better than the internal, but overall results remain unclear
																“keeping their vibrato steady”	Technical focus	Internal focus
																“directing their sound to the microphone 18 inches in front of them at mouth height”	Visual focus	External focus
																“directing their sound to a music stand approximately 9 feet across the room at a height of approximately 4 feet”	Visual focus	External focus
																“directing their sound toward a circle, 4 inches in diameter, drawn on a white board approximately 19 feet across the room and 6 feet above the floor”	Visual focus	External focus
																“no focus of attention instructions were given”	Baseline/control	No focus
	5	Atkins, R. L., & Duke, R. A.	2013	Changes in tone production as a function of focus of attention in untrained singers	International Journal of Choral Singing, 4(2), 28-36	The benefit of an external focus of attention in motor skill learning has been documented in a variety of studies conducted over the past 15 years, but few investigations have examined this benefit in music contexts. We tested differences in tone quality among different focus of attention conditions performed by 30 novice singers. Each participant sang a 3-note pattern a cappella on a continuous …	[NO]	Atkins, R. L., & Duke, R. A. (2013). Changes in tone production as a function of focus of attention in untrained singers. International Journal of Choral Singing, 4(2), 28-36.		[WS]	"We asked whether focusing on (i.e., thinking about) internal and external loci would produce differences in untrained singers’ (N = 30) tone production in a limited vocalization task."	[NO]	30	[NV]	[VC]	“sing while feeling the vibrations on the throat with either hand” (p. 31)	Bodily focus	Internal focus	[PP]	General singing task: Singing a three-note [α] vowel pattern	1. Overall ranking (1st–5th) 2. Mean frequency (Hz) 3. Formant frequencies 4. Harmonic-to-noise ratio	1. EXR 2. ACU 3. ACU 4. ACU	1. n/a 2. n/a 3. n/a 4. n/a	The more distal the focus, the better the expert ratings. Acoustical data did not differ between conditions
																“sing with the index and middle fingers placed on either side of the nose along the zygomatic arch, which we referred to as the mask, while thinking about directing the sound to the fingers”	Technical focus	Internal focus
																“sing while thinking about directing the sound to a microphone 18 inches in front of the singer”	Visual focus	External focus
																“sing while thinking about directing the sound toward a point on the wall, 4 inches in diameter, drawn on the white board approximately 18 feet across the room and 6 feet above the floor”	Visual focus	External focus
																“no focus instructions were given”	Baseline/control	No focus
	6	Duke, R. A., Cash, C. D., & Allen, S. E.	2011	Focus of attention affects performance of motor skills in music	Journal of Research in Music Education, 59(1), 44-55	To test the extent to which learners performing a simple keyboard passage would be affected by directing their focus of attention to different aspects of their movements, 16 music majors performed a brief keyboard passage under each of four focus conditions arranged in a counterbalanced design—a total of 64 experimental sessions. As they performed the test passage, participants were directed to f…	DOI: 10.1 177/0022429410396093	Duke, R. A., Cash, C. D., & Allen, S. E. (2011). Focus of attention affects performance of motor skills in music. Journal of Research in Music Education, 59(1), 44-55.		[WS]	"In this experiment, we tested the extent to which learners' focus of attention affects the evenness of motor movements on a piano keyboard. […]. We wanted to learn whether directing performers to focus on their body movements, the movements of the piano keys and hammers, or the sound of the keyboard would affect motor control."	[NO]	16	[BO]	[PN]	“focus either on their fingers” (p. 48)	Bodily focus	Internal focus	[LP]	General piano task: Playing a 13-note sequence composed of alternating sixteenth notes using the index and ring fingers of the right hand (for acquisition and retention, slightly different for transfer task) Further task-specific instruction/requirements: Playing as quickly and evenly as possible	1. Temporal evenness (IOI SD) 2. Loudness evenness (KV SD)	1. PHY 2. PHY	1. (a) n/a (b) n/a (c) n/a (d) n/a (R) n.s (T) HA < BD / SO < BD / BD = KY / HA = SO 2. n/a	At transfer test, sound and hammer was better than fingers
																“the keys”	Instrumental focus	External focus
																“the hammers”	Instrumental focus	External focus
																“or the sound produced”	Sound focus	External focus
	7	Jentzsch, I., & Braun, Y.	2023	Effects of attention focus instructions on amateur piano performance	Psychology of Music, 51(2), 579-591	Detriments to performance under pressure are common in many performance settings, from public speaking to skilled sports or music performances. In the last few decades, sports scientists have suggested that the quality and accuracy of movements can depend on what the performer attends to while executing the action, with an external focus of attention directed at the effects of the movement on the…	DOI: 10.1177/03057356221101431	Jentzsch, I., & Braun, Y. (2023). Effects of attention focus instructions on amateur piano performance. Psychology of Music, 51(2), 579-591.		[MX]	[NO]	"From the findings reported in the sports psychology literature, we predicted our attention focus instruction would differentially affect participants of different skill levels."	49	[BO]	[PN]	“while you perform, I want you to focus on the sounds you’re creating” (p. 583)	Sound focus	External focus	[PP]	General piano task: Playing first 24 bars of J. S. Bach’s “Little Prelude in D Minor” BWV 935 (Score on Line—Digital Sheet Music Library—partitions de musique classique, 2020) Further task-specific instruction/requirements: No stress, should not be perfect	1. Pitch errors 2. Hesitations 3. Note corrections 4. Deletions	1. ERD 2. ERD 3. ERD 4. ERD	1. SO < BD 2. n.s. 3. SO < BD 4. n.s.	External focus seem to positively affect number of pitch errors and corrections, expertise seem to positively effect number of hesitations and corrections, no sign. effects for deletions at all, no sign. interaction effects between expertize and condition at all
																“while you perform, I want you to focus on the movements of your fingers”	Bodily focus	Internal focus
	8	Lipke-Perry, T., Levy, M., & Dutto, D. J.	2022	Probing Focus of Attention: Multiple Case-Study Analysis of Pianists’ Pedaling Under Different Foci Conditions in Performance of Bartók’s Romanian Folk Dance Sz. 56, No. 2	Music & Science, 5, 1-14	A differential benefit of external focus of attention (FOA) relative to internal focus has been demonstrated across a wide variety of athletic and rehabilitative pursuits; however, very little research has been undertaken in the performing arts. Given the unique aesthetic context of the arts and obvious transdisciplinary parallels, particular attention is warranted. This study examines nine piani…	DOI: 10.1177/20592043221123225	Lipke-Perry, T., Levy, M., & Dutto, D. J. (2022). Probing Focus of Attention: Multiple Case-Study Analysis of Pianists’ Pedaling Under Different Foci Conditions in Performance of Bartók’s Romanian Folk Dance Sz. 56, No. 2. Music & Science, 5, 1-14.		[WS]	"This study draws on both traditions, exploring expressive effects of pedaling and attempting to better understand pro- cesses and forces affecting pedal use, by studying pedaling similarities and differences modulated by focus strategy."	[NO]	9	[EX]	[PN]	“focusing on the fingertips and creating staccato articulation” (p. 4)	Bodily focus	Internal focus	[PP]	General piano task: Playing Bartók’s Romanian Folk Dance, Sz. 56, No. 2 Further task-specific instruction/requirements: Articulation and pedaling instruction were in the score, no other preparatory instruction	1. Pedal Performance Z-Score: 2. Expert Listener Rating of Performances	1. PHY 2. EXR	1. n/a 2. n/a	No effects, better ranking of external condition
																	Technical focus
																“focusing on creating the style of the dance”	Metaphorical focus	External focus
																“focusing on the beat of a metronome set at 144 beats per minute”	Auditory focus	External focus
																“without any instruction”	Baseline/control	No focus
	9 (Exp1, same participants)	Silvey, B. A., & Montemayor, M.	2014	Effects of Internal and External Focus of Attention on Novices' Rehearsal Evaluations	Journal of Research in Music Education, 62(2), 161-174	The purpose of this study was to investigate the effects of internal and external focus of attention on novices’ rehearsal evaluations. Thirty-two undergraduate instrumental music education students led bands in a series of three 6-minute rehearsals on their assigned excerpt. Prior to these rehearsals, participants were led in score study and rehearsal preparation activities. Internal group (n = …	DOI: 10.1177/0022429414530434	Silvey, B. A., & Montemayor, M. (2014). Effects of Internal and External Focus of Attention on Novices' Rehearsal Evaluations. Journal of Research in Music Education, 62(2), 161-174.		[BS]	"The purpose of this study was to investigate the effects of internal and external focus of attention on novices’ rehearsal evaluations. We explored whether novices’ rehearsals would be judged differently based upon two different methods of prepara- tion. A secondary purpose of this study was to determine if a panel of adjudicators would rate these novice conductors’ final “run-through” performan…	[NO]	32	[NV]	[ME]	“focused almost exclusively on ‘internal’ matters related to knowledge of the score and development of an aural image of the music: • identified important music lines, such as melody, countermelody, accompaniment, and bass line • marked specific music materials in their scores with pencil, pens, or highlighters • listened five times to a professional recording of their excerpt while following the…	Other focus	Internal focus	[PP]	General teaching task: Leading an ensemble in a series of three 6-minute rehearsals on their assigned excerpt. Materials were from Volumes 1 and 2 of Teaching Music Through Performance in Band (Miles, 1997-1998)	1. Conductor self-evaluation of teaching 2. Conductor evaluation of ensemble 3. Ensemble eval. of conductor effectiveness 4. Ensemble eval. of conductor score knowledge 5. Panel audio eval. of ensemble performance	1. SER 2. SER 3. OER 4. OER 5. EXR	1. n.s. 2. n.s. 3. n.s. 4. n.s. 5. n.s.	No sign. differences between experimental groups
																“focused their preparations on observable rehearsal behaviors with a minimal amount of time devoted to score study: • brief identification of important music lines, such as melody, countermelody, accompaniment, and bass line • a general discussion of successful conductor rehearsal behaviors • observation of three expert conductors’ successful rehearsal videos • self-observation of the previous re…	Other focus	Internal focus
	10 (Exp2, same participants)	Montemayor, M., Silvey, B. A., Adams, A. L., & Witt, K. L.	2016	Effects of Internal and External Focus of Attention During Novices' Instructional Preparation on Subsequent Rehearsal Behaviors	Journal of Reseach in Music Education, 63(4), 455-468	The purpose of this study was to investigate the effects of internal versus external focus of attention during novice teachers’ instructional preparation on their subsequent rehearsal behaviors. Thirty-two undergraduate instrumental music education students led bands in a series of three, 6-minute rehearsals on their assigned excerpt. Prior to these rehearsals, participants engaged in condition-s…	DOI: 10.1177/0022429415612201	Montemayor, M., Silvey, B. A., Adams, A. L., & Witt, K. L. (2016). Effects of Internal and External Focus of Attention During Novices' Instructional Preparation on Subsequent Rehearsal Behaviors. Journal of Reseach in Music Education, 63(4), 455-468.		[BS]	"The purpose of this study was to investigate the effects of internal versus external focus of attention during novice teachers’ instructional preparation on their subsequent rehearsal behaviors."	"Null hypotheses for the current study were that there would be no differences among novice teachers’ (a) rates of verbalizations during rehearsals related to selected perfor- mance, teaching, and rehearsal variables1; (b) distribution of verbalizations related to categorized performance variables; or (c) clarity and expression of their conducting when comparing participants who had focused their…	32	[NV]	[ME]	“participants’ preparation related to knowledge of the score and development of an aural image of the music” (p. 458)	Other focus	Internal focus	[PP]	See Study 9 (Silvey & Montemayor, 2014, Exp I)	1. Frequencies of teachers’ verbal behaviours, assigned to 16 musical var. (see Table S2) 2. Frequencies of teachers’ verbal behaviours, assigned to 7 teaching var. 3. Clarity of gesture 4. Expression	1. FQA 2. FQA 3. EXR 4. EXR	1. Sign. difference for 1 out of 16 variables: Balance/blend (AI > RB) / all other var.: n.s. 2. Sign. difference for 1 out of 8 variables: Positive feedback/specific (RB > AI) / all other var.: n.s. 3. n.s. 4. n.s.	"Significant differences in the rates of these verbal behaviors were found between internal and external conditions for 1 of the 16 musical variables, with balance/blend being more frequently mentioned in the internal condition (U = 71, p = .030, r = .383). Rates for one of the eight teaching variables were also significantly different between conditions, with positive/specific feedback occurring…
																“participants focused their preparations on observable rehearsal behaviors with a minimal amount of time devoted to score study”	Other focus	External focus
	11 (Exp1, diff. participants)	Mornell, A., & Wulf, G. .	2019	Adopting an External Focus of Attention Enhances Musical Performance	Journal of Research in Music Education, 66(4), 375-391	Two experiments are reported in which skilled musicians playing different instruments performed a piece of their choice under various attentional focus conditions. In the external focus condition, they were asked to focus on playing for the audience and the expressive sound of the music. In the internal focus condition, they were asked to focus on the precision of their finger movements (or lip m…	DOI: 10.1177/0022429418801573	Mornell, A., & Wulf, G. . (2019). Adopting an External Focus of Attention Enhances Musical Performance. Journal of Research in Music Education, 66(4), 375-391.		[WS]	"We asked whether external focus instructions focus would be able to enhance technical precision or musical expression or both."	"we hypothesized that an external focus would lead to enhanced performance relative to internal focus and control conditions."	23	[EX]	[VI]	“focus on the precision of their finger movements (or lip movements for singers) and correct notes” (p. 379)	Bodily focus	Internal focus	[PP]	General performing task: Playing music/singing a song of their choice of approximately 3-minute duration, that they had performed in concert	1. Technical precision 2. Musical expression	1. EXR 2. EXR	1. n.s. 2. SO/CF > BD/TC / SO/CF > CO / BD/TC = CO	Quality ratings better for external comparing to internal or no focus, but just when regarding musical expression
																	Technical focus
																“focus on playing for the audience and the expressive sound of the music”	Communicative focus	External focus
																	Sound focus
																“without specific focus instruction“	Baseline/control	No focus
	12 (Exp 2, diff. participants)	Mornell, A., & Wulf, G. .	2019	Adopting an External Focus of Attention Enhances Musical Performance	Journal of Research in Music Education, 66(4), 375-391	Two experiments are reported in which skilled musicians playing different instruments performed a piece of their choice under various attentional focus conditions. In the external focus condition, they were asked to focus on playing for the audience and the expressive sound of the music. In the internal focus condition, they were asked to focus on the precision of their finger movements (or lip m…	DOI: 10.1177/0022429418801573	Mornell, A., & Wulf, G. . (2019). Adopting an External Focus of Attention Enhances Musical Performance. Journal of Research in Music Education, 66(4), 375-391.		[WS]	see Study 11	see Study 11	18	[EX]	[VI]	“focus on the precision of their finger movements (or lip movements for singers) and correct notes” (p. 382)	Bodily focus	Internal focus	[PP]	See Study 11 (Mornell & Wulf, 2019, Exp I)	1. Technical Score (mean of 5 items) 2. Musicality Score (mean of 5 items)	1. EXR 2. EXR	1. SO/CF > BD/TC / SO/CF = CO / BD/TC = CO 2. SO/CF > BD/TC / SO/CF > CO / BD/TC = CO	Ratings better for external comparing to internal focus regarding technical aspects and musical focus
																	Technical focus
																“focus on playing for the audience and the expressive sound of the music”	Communicative focus	External focus
																	Sound focus
																“play the way they normally did“	Baseline/control	No focus
	13	Stambaugh, L. A.	2017	Effects of Internal and External Focus of Attention on Woodwind Performance	Psychomusicology: Music, Mind, and Brain, 27(1), 45-53	The purpose of this study was to examine the motor learning construct of focus of attention in the context of playing a woodwind instrument. In an internal focus condition, a musician attends to a physical part of the body; in an external focus condition, a musician attends to an aspect of performance not attached to the body, such as the performance outcome of sound. Novice (n = 15) and experien…	DOI. 10.1037/pmu0000170	Stambaugh, L. A. (2017). Effects of Internal and External Focus of Attention on Woodwind Performance. Psychomusicology: Music, Mind, and Brain, 27(1), 45-53.		[MX]	"The purpose of the current study was to investigate the effects of three FOA conditions and a control condition on wood- wind performance. The research questions were: 1. When playing an alternating pitch sequence on a wood- wind instrument, what is the effect of playing in a control and three FOA conditions on pitch accuracy? 2. When playing an alternating pitch sequence on a wood- wind instrum…	[NO]	30	[BO]	[WD]	“think about your fingers” (p. 48)	Bodily focus	Internal focus	[LP]	General wind task: Playing a 9-note sequence composed of alternating eights-notes using the index and ring fingers of the right hand (for acquisition and retention, slightly different for transfer task) Further task-specific instruction/requirements: Playing as evenly and accurately as possible, coordination between fingers on both hands, breathing, and tonguing	1. Temporal evenness (IOI SD) 2. Pitch error (accuracy)	1. PHY 2. ERD	1. Novices: (A) BD > CO / SO > CO / all other var.: n.s. (R) n.s. (T) n.s. Experts: (A) BD > CO / SO > CO / BD > IS / all other var.: n.s. (R) n.s. (T) n.s. 2. Novices: (A) BD > CO / SO > CO / IS > CO / all other var.: n.s. (R) n.s. (T) n.s. Experts: (A) BD > CO / SO > CO / IS > CO / all other var.: n.s. (R) BD > CO / SO > CO / BD > IS (T) n.s.	"The three focus conditions showed a trend for more errors as the FOA became more distantfrom the body" / "For advanced players, the internal condition led to more even playing at acquisition and more accurate playing at retention on Day 1" / "Advanced players’ breath pressure was most consistent in the internal condition, but this condition was least effective for the novice players"
																“think about the keys”	Instrumental focus	External focus
																“think about your sound”	Sound focus	External focus
																“no specific FOA”	Baseline/control	No focus
	14	Stambaugh, L. A.	2019	Effects of Focus of Attention on Performance by Second Year Band Students	Journal of Research in Music Education, 67(2), 233-246	This study tested the effect of the motor learning paradigm of internal and external focus of attention (FOA) with middle school band students. A total of 56 second-year band students (woodwinds n = 28; valved brass n = 18; trombones n = 10) practiced isochronous, alternating pitch patterns (e.g., eighth notes C–A–C–A–C–A–C) in three conditions: control (no FOA), internal (“think about your finge…	DOI: 10.1177/0022429419835841	Stambaugh, L. A. (2019). Effects of Focus of Attention on Performance by Second Year Band Students. Journal of Research in Music Education, 67(2), 233-246.		[WS]	"The research questions were the following: Stambaugh 237 1. What effect do internal and external FOA have on playing evenness of 2nd- year band students? 2. Which practice paradigm leads to the most even playing: no directions, inter- nal FOA, or external FOA?"	[NO]	56	[NV]	[WD]	“think about your fingers, the ones that are moving (woodwind, valved brass group)/think about your hand, the one that is moving (trombone group)” (p. 239)	Bodily focus	Internal focus	[LP]	General wind task: Listening to audio file and subsequently playing each of three different 7-note patterns of alternating eights-note Further task-specific instruction/requirements: Playing as evenly and accurately as possible	Temporal evenness (IOI SD)	PHY	n/a	"An unexpected finding was that evenness in the control condition was no worse than evenness in both of the other FOAs"
																“think about the sound of your playing“	Sound focus	External focus
																“as accurately as possible and like you heard in the recording”	Baseline/control	No focus
	15	Williams, S. G., van Ketel, J. E., & Schaefer, R. S.	2023	Practicing Musical Intention: The Effects of External Focus of Attention on Musicians’ Skill Acquisition	Music & Science, 6, 1-12	Movement science research indicates that an external focus of attention benefits learning as well as performing movement. Despite these findings from the field of sports, research on the effects of external focus in music pedagogy is sparse, especially in naturalistic settings. This in-depth, small-sample study investigated the effect of external focus on musical learning in terms of accuracy, se…	DOI: 10.1177/20592043231151416	Williams, S. G., van Ketel, J. E., & Schaefer, R. S. (2023). Practicing Musical Intention: The Effects of External Focus of Attention on Musicians’ Skill Acquisition. Music & Science, 6, 1-12.		[WS]	"Through implementing a practice tool designed to induce external focus, the research questions of the current study mainly concerned the effect of using the APT on the partic- ipants’ playing accuracy and self-efficacy, while in a sub- question, the subjective experience of the musicians was addressed, specifically their experience of confidence, engagement, satisfaction, and enjoyment."	"Positive results for both performance accuracy and self- efficacy were expected, in accordance with previous research in the field of movement sciences."	7	[EX]	[WD]	• “imagine the phrase/motif you are about to play with as much detail and nuance as you can evoke • sing and gesture the phrase/motif dramatically and with detail • play the phrase • play another version(s) of the phrase • repeat the procedure with a new phrase/motif • stop if tired, bore • avoid analyzing and judgement–focus on the imagined sound • avoid mechanical repetition” (see APTi, S2)	Other focus	External focus	[PP/LP]	General trumpet task: Playing unfamiliar excerpts from baroque trumpet literature (J. S. Bach & C. P. E. Bach), participants had to practice 1 test piece three times a day 5 minutes for three days (control phase) in a “normal” way; same procedure in intervention phase, but with following APT (see Table 1)	1. Pitch error (accuracy) 2. Confidence 3. Motivation 4. Engagement 5. Self-efficacy	1. ERD 2. SER 3. SER 4. SER 5. SER	1. OT > CO 2. n.s. 3. n.s. 4. n/a 5. n.s.	Accuracy sign. different, self-efficacy not
																“they were instructed to practice in their ‘normal’ way” (p. 5)	Baseline/control	No focus
